# Supplementary material for: Dynamic multi-omics mechanisms underpinning retinol tolerance: stage-specific reconstruction of skin barrier function and host–microbiome metabolic interactions
Source: Front Microbiol. 2025 Oct 27;16:1668712. doi: 10.3389/fmicb.2025.1668712 (PMC12598784; doi:10.3389/fmicb.2025.1668712)
Supplement: Supplementary file 5 [file Table_1.csv]

sample	Group	Volunteer_ID	LysoPC(0:0/18:2(9Z,12Z))	PC(0:0/18:1(9Z))	(+)-3-(3,4-Methylenedioxyphenyl)-1,2-Propanediol	2-Hydroxyacetophenone	9s-Hotre	6e-Hexadecenoic Acid	4-Octadecynoic Acid	2s-Hydroxypalmitic Acid	L-Aspartic Acid	Phellonic Acid	Prenyl Apiosyl-(1->6)-Glucoside	PC(18:3(9Z,12Z,15Z)/0:0)	PE(0:0/18:2(9Z,12Z))	PC(0:0/16:0)	2,3-Dimethyl-2-Cyclohexen-1-One	Geranylgeraniol	Petroselinic Acid	Hormelic Acid	9-Hydroxylinoleic Acid	Gamma- 12(13)-Epode	Swertiamarin	11-Home(9)	N-(1-Deoxy-1-Fructosyl)Alanine	Epa	Linoelaidic Acid	17-Octadecynoic Acid	6r,7s-Epoxy-3z,9z-Heneicosadiene	12-Methoxyeicosanoic Acid	Corchoionol C 9-Glucoside	3-Hydroxy-Tridecanoic Acid	Benzyl O-[Arabinofuranosyl-(1->6)-Glucoside]	4alpha-Methyl-5alpha-Cholesta-7,24-Dien-3beta-Ol	PC(0:0/18:1(6Z))	Liriodendrin	4-Oxo-2e-Octadecenoic Acid	Sarcinic Acid	Toxisterol3 E1	(S)-2-Acetamido-3-(4-Chlorophenyl)Propanoic Acid	4-Formyl-3-(Formylmethyl)-4-Hexenoic Acid	Zymosterol Intermediate 1c	4alpha-Formyl-5alpha-Cholesta-8-En-3beta-Ol	Leonuriside A	Norgestomet	Dehydroacetic Acid	Kelampayoside A	Hydroxymedioresinol	(7'R)-(+)-Lyoniresinol 9'-Glucoside
d7_01R	Adverse_reaction_occurred	1	4242.8147	1033.324126	155.3506713	4963.491738	6479.917564	208173.8449	16568.35369	87020.76037	1654.950277	19212.88185	0	0	250.7944975	9462.008555	6517.644879	137774.1715	1384366.303	230545.3709	53655.21679	281243.8972	0	102529.3128	176.9581057	16004.06396	21345.59133	38948.00755	108024.9677	0	0	4975.790558	0	1742.536613	31480.71187	0	17514.65641	1206.466389	2020.3495	16616.3603	4413.959714	19354.14316	280062.3616	0	40261.4894	272.3126303	0	0	0.427819638
d7_03R	Adverse_reaction_occurred	3	0	0	31.42342583	3399.741069	15878.85505	1474041.477	171999.9291	136943.8203	1792.980876	30640.83243	0	0	0	918.3131848	6520.369935	121236.8162	263544.4847	261573.3578	136766.7122	534757.0091	0	147662.3661	83.0026479	4043.163947	39182.55116	214236.7537	111197.782	0	0	3352.523585	0	0	19218.29824	0	555838.4199	11633.75043	0	15865.16189	3671.225193	0	181863.6588	0	117532.1737	328.4837655	0	0	43.34818831
d7_06L	Adverse_reaction_occurred	6	0	46.12206985	34.97007842	13001.65468	10929.6529	575679.54	19101.68237	73364.83355	1185.910791	21151.92908	0	0	0	344.9343361	5617.758562	153218.8654	95195.87746	315491.8511	83516.1168	569792.9347	0	200478.5604	0	135054.5124	43339.8369	69341.99682	152172.2622	0	0	5134.724619	0	0	20113.84758	0	25579.92512	1702.417746	0	17549.12986	5277.403387	1553.38686	226743.7555	0	32005.91057	374.6896432	0	0	39.99131059
d7_07R	Adverse_reaction_occurred	7	3663.806894	825.0506243	174.9644617	452267.1032	13962.49482	639107.9743	66988.80044	144160.3472	1780.979368	26230.53334	0	0	4175.743831	7655.699528	6227.785494	100765.9346	155893.2033	198253.3201	119602.8129	411393.487	0	163786.743	1217.172967	607503.9818	26589.19798	87203.32451	93380.44663	0	0	5121.816407	0	0	17551.0207	0	41401.21986	5712.336743	0	16100.04311	2356.150404	2120.624788	136816.698	0	149594.621	416.7737944	0	0	65.64570356
d7_11R	Adverse_reaction_occurred	11	0	317.2224025	227.8674992	3774.034665	7504.318453	277894.2145	4531.934986	64666.65919	1595.345468	38499.39262	0	137.1742588	0	5576.200738	5866.473007	157902.5657	50654.65897	319994.9508	51569.76842	448996.8591	0	162410.9823	0	5776.660397	58125.90979	40927.58619	132796.9767	0	0	4589.549937	0	0	23177.25822	0	54722.64597	0	2908.876157	16189.51919	5483.508019	2710.196928	258692.9318	0	52797.70158	339.8035718	0	0	123.6061331
d7_15R	Adverse_reaction_occurred	15	0	0	35.71516874	4043.62728	8781.242208	623889.5498	18161.02717	75914.21015	1618.967171	32164.85267	0	193.9720231	0	1220.178601	6330.811927	157926.1815	89443.73006	382156.3951	73429.42519	500000.2901	0	231746.6568	71.01571913	30846.74108	124431.7127	72969.38633	125061.9168	0	0	4378.552395	0	0	25451.15023	0	54840.53274	1489.817184	0	16629.82485	4955.732849	0	287222.0541	0	85715.66828	348.4271194	0	0	119.5455592
d7_23R	Adverse_reaction_occurred	23	57618.79148	28317.85042	31006.4995	50766.51031	19896.12579	230505.0345	10583.75059	166251.5605	6017.211969	755495.0383	16195.61108	175.7036919	11568.76955	45639.83237	61174.49642	37663.99231	41130.51366	9781.779059	219027.5591	1136081.288	27323.87837	158797.3159	25333.71983	0	8646.559018	55063.8542	42172.33709	67754.78652	33924.40198	5309.46348	31803.46161	377419.2858	179807.2127	27122.84088	93497.40573	139.830412	1355203.104	16140.11104	13613.18683	439753.8394	935392.8124	5549.801294	176.2012862	7868.504584	19293.18153	83587.86441	66129.00189
d7_27R	Adverse_reaction_occurred	27	376.2201216	0	53.45447392	5846.360666	10334.81245	441599.7464	8587.424406	74583.26126	1190.791556	38826.24521	81.74353663	0	0	726.2560547	5896.327783	85597.02435	56710.68998	357664.414	56661.59611	526955.1435	0	211131.0052	79.18455482	16915.77158	42832.71791	57572.16122	70582.36437	0	0	7761.608984	0	0	21221.5902	0	24467.91273	208.8133095	0	16377.00402	5401.725816	4364.703705	328704.9451	0	69592.52461	295.9850513	0	0	181.8533487
d7_35R	Adverse_reaction_occurred	35	0	0	135.3778806	7331.377015	16738.84023	822698.6069	29430.91848	94686.47108	1778.350059	17166.68337	0	0	0	0	7274.310263	207417.64	115248.2744	399353.9834	79041.89995	747647.1446	0	428636.1084	142.0986625	13348.23782	62172.7866	93950.80172	158109.9364	0	0	7049.608851	0	0	14782.64257	0	24390.09742	2370.660303	0	17097.16947	4189.919075	1202.305232	271186.0915	0	225547.7018	332.3936027	0	82.18244739	618.4206206
d0_01	Baseline	1	313211.9218	40640.95242	46669.62816	19730.42758	135445.0528	395277.271	91127.74737	732952.8086	8050.321975	346435.0153	22805.9447	8345.090366	6610.177968	45572.09396	21591.22652	32309.04501	142869.5863	2013.831769	1132551.595	1280223.353	66493.53654	54864.8959	119907.2456	0	22006.90139	143919.4381	87904.70475	23129.03159	65443.52737	8398.491993	31043.64508	310878.6421	177738.0293	117210.0101	14944.43179	3701.325786	1552465.732	14236.18402	75254.52549	408485.1754	937528.8794	21905.47447	0	6078.532925	39328.45737	236538.9111	3193864.114
d0_03	Baseline	3	429315.0578	40873.28737	25646.85401	21424.27843	52357.51084	1495205.021	204418.1326	968484.1848	6152.48643	380050.0989	9919.029159	31173.87044	21287.33552	58857.97692	15333.35451	33307.4655	323596.0356	13881.31549	607448.1479	777085.3447	63041.89766	70719.88832	57201.92408	226.8749586	24520.09071	204780.045	52011.24728	32750.13915	67471.29458	9292.267867	30155.18218	341848.9897	173372.2544	99824.5426	65087.25135	20171.11528	1436432.592	14948.32172	140124.5693	477632.7028	1021484.979	18631.46871	0	9076.397645	36696.78473	197496.2131	2469628.591
d0_06	Baseline	6	1037639.216	86023.78407	22073.00776	204361.2578	70595.56215	750893.3093	77851.9935	678540.3788	6128.815543	312497.1041	11011.31097	198564.5062	12425.44934	71035.82437	10697.26807	29278.0556	175701.5333	5034.580196	460349.762	623818.3323	59852.77154	54988.05567	61692.31263	417.04317	20874.76235	123449.5966	50632.69011	16916.97117	109584.2389	9341.242377	57730.67271	330902.1496	312034.0282	44171.03059	14658.43998	7824.757875	1424338.227	13922.95626	251000.2783	487944.1676	972735.4102	27557.68625	0	5469.391882	75540.27155	370392.4685	1685519.437
d0_07	Baseline	7	241717.2125	28581.79829	15207.30022	256901.7908	42899.57241	1533075.2	173505.7575	946026.5812	4060.771727	559573.8938	8357.41108	16099.98386	8716.013155	22968.14814	7619.984117	39969.33203	301062.0143	19399.53847	491730.5899	816508.7689	39400.56967	93479.63924	64341.96407	0	25245.35808	213247.3247	62741.76128	38940.33777	30554.10861	8994.281076	27123.80991	448871.8003	131844.7741	30615.32936	22220.95459	18402.5064	2406368.942	15857.83021	196707.2402	576810.5727	1468543.251	10643.68103	0	3294.840964	20947.39357	85988.71449	1100429.943
d0_11	Baseline	11	282502.8433	46628.75681	60531.65317	29495.88044	255101.8079	131422.3707	121605.8898	964627.4245	4377.17577	651855.1998	20425.48868	20575.42235	7050.51323	46705.46142	6130.954411	43871.4603	114529.6657	1979.495733	1486561.21	1512484.22	121354.9686	46282.40012	127071.4569	0	45166.57247	236379.6278	56144.11641	26386.83153	64660.98724	9647.649445	33765.37531	400444.2143	205481.6025	81288.42105	21919.23866	944.4449071	2740732.621	14672.49116	99485.37997	638804.9617	1285631.594	23214.46816	0	7141.27853	35257.42717	205935.1402	3279754.214
d0_15	Baseline	15	614796.785	97716.23311	25137.224	20347.59496	38310.58788	271310.1674	35911.03605	974681.5717	8325.139736	483129.9687	21247.2386	32308.84853	38822.22906	52790.66552	6989.039094	14959.54987	84285.47703	449.7884325	453455.3586	599433.6036	71233.10553	66467.76898	120069.8768	0	24087.97817	76273.24939	30372.87918	27891.47089	63853.3124	8554.094677	40464.72447	500645.1628	388538.1187	114456.7212	53456.55566	2838.580296	2098009.639	15782.59359	147500.247	647795.6771	1181699.594	22527.33699	0	6710.604426	49915.40027	200897.6022	2592355.699
d0_23	Baseline	23	657489.2507	36027.75215	13920.1666	28891.45374	75759.79813	645858.5713	91198.35969	694089.8244	4595.689494	259295.2086	10191.95293	93666.52542	50757.01272	68753.20917	6690.330991	33668.78739	172812.9832	10224.68391	681424.6202	651806.4156	28525.06963	62743.28998	55375.73797	221.1548465	17178.18149	137511.1428	49583.78518	26052.38504	77155.39674	9434.875867	40929.7141	456459.0446	136642.5678	33536.51039	21379.6933	5756.001455	1635298.908	15904.42263	108549.4569	616243.6231	1108469.229	16753.02008	0	5907.809459	43506.74096	161064.0533	1240864.234
d0_27	Baseline	27	678770.7878	37664.80668	14509.3178	29081.20599	75219.77571	776536.4773	100124.396	691552.5981	4435.923218	259426.7245	9369.451348	98159.97504	49009.62797	63572.66992	6149.166896	32386.72201	186216.955	10795.00205	686205.2678	667595.34	29127.87724	65810.88729	61356.98592	483.8687276	22258.74705	151722.261	43865.0169	20327.40588	80051.17286	9791.055047	37934.15384	464767.4432	134265.8783	31912.86729	16767.41824	5495.998558	1654317.65	16884.96736	107014.3454	520934.5115	1091677.115	16065.06178	0	5804.221129	42850.47597	166534.6164	1276748.192
d0_35	Baseline	35	542772.552	43864.98194	16303.46644	29273.30651	92835.6854	1329442.059	197560.6613	719345.3693	4073.123991	575574.2852	12064.67272	31486.32057	16315.01871	42488.38642	6524.587711	48023.80172	495035.4161	17359.31308	974528.1938	1247389.634	28092.83817	100842.0714	25979.86733	243.708854	32285.56245	241388.3742	52647.78274	33363.11773	42689.04916	6364.817689	28452.26659	474266.3735	195204.3826	17737.4081	689014.6475	13759.30525	2498987.512	16183.23648	116212.5211	588558.6666	1281879.952	8512.166065	0	6900.539152	28430.73865	82541.94875	1006324.467
d21_01R	Tolerance_established	1	170170.2607	14972.5633	20339.95849	37428.42562	18752.69438	255713.7537	22633.98658	529518.5216	10291.97478	1262833.143	47870.00506	3075.018536	55888.37953	37323.81861	6190.182872	20715.64293	115967.5904	1154.475309	167719.1615	290078.2831	61768.21047	41158.98162	236280.4718	3041.66089	24139.70286	77453.04531	38190.90854	10693.47002	101045.6359	7739.869544	91601.07894	365485.8958	84125.52608	50282.22368	17366.87006	678.2172205	1693447.763	16303.09842	65629.36323	466508.7433	643538.2325	26771.83663	0	3376.550538	83600.46762	220492.468	2622900.592
d21_03R	Tolerance_established	3	179970.2103	9803.389404	35361.23372	23426.83428	30759.75101	856754.1477	83064.45236	729990.5393	9872.837131	894871.1755	40169.73017	7691.965492	36105.49447	28008.43185	5903.094998	35459.76834	200023.2831	10095.54079	318374.166	419890.9511	86077.44677	43268.74277	232127.2187	0	19899.76902	153546.523	47631.77422	28502.96708	84438.92988	7863.800973	82202.32514	280744.187	54959.44932	129607.6287	234386.4106	9273.851353	1838787.256	14539.98472	66796.28769	394709.5086	604595.6838	28051.20475	0	6896.677914	69163.91648	290117.8714	2590384.676
d21_15R	Tolerance_established	15	58223.01593	12202.56589	30833.54152	21194.83475	151520.5302	495506.9679	119392.7024	545114.9247	4527.719022	637744.7132	33033.33872	1432.192054	6388.310275	14274.70148	6963.354822	47911.39342	175438.2535	5991.815385	1344527.929	1354354.767	79646.9948	127900.8637	132591.9891	71910.63088	18721.44697	301202.3086	98671.01434	19970.55899	98115.18689	7608.55049	50642.73557	247664.5244	53840.43778	97839.32898	471705.38	3690.862802	2231048.27	14912.58292	37827.8088	418521.708	540868.6266	26463.31545	0	4718.937813	61485.35163	214627.1023	1925534.338
d21_23R	Tolerance_established	23	150855.2996	17145.41579	21118.58059	14391.09909	18372.46521	94513.60377	15727.31045	307811.1736	7286.36605	324573.9402	37786.11406	4986.643235	26116.55993	29589.88885	6662.80693	23996.49872	81079.92959	1098.259075	152165.1712	197078.1022	69820.26656	25242.391	88671.52476	649.3950624	17685.84666	37906.96664	38211.54451	15544.88172	83197.25369	4761.639737	88821.25911	227859.5425	145503.1165	107098.3378	73930.3757	721.4565884	1310932.73	15584.53277	64632.0081	326520.5719	349204.862	33776.77737	10311.06389	2345.764277	82426.05178	142447.3841	2760552.473
d28_06L	Tolerance_established	6	79167.70335	4515.327879	13281.66647	24125.68069	14214.34462	476693.4214	27700.05819	707958.0553	8721.461049	4335309.346	45491.47623	3031.998796	9870.523091	17306.25223	22142.25793	20222.05502	94558.10736	2142.123859	254283.1029	469986.1482	54420.62459	427293.1551	102403.8769	0	24196.30258	94412.97314	57516.46691	34560.81054	58894.79081	8462.250603	68735.70337	429585.5578	38135.42926	85350.23416	18758.17931	2626.898609	2120915.359	15224.06878	132249.0109	529201.6424	889433.0026	19651.82132	0	2171.007341	61603.83809	180028.5735	1825283.285
d28_07R	Tolerance_established	7	181481.7563	22737.37344	12935.68093	237072.4025	30775.11621	611578.7887	64656.68685	998833.2084	3044.260666	3573860.45	37741.46107	5570.435368	18960.65987	31180.60011	8523.177297	18560.62407	143251.9871	2614.504382	465757.1285	559168.8032	26044.8452	42126.60204	109016.9143	561053.8166	25661.65413	102816.5793	28353.71662	17054.99606	77141.3457	9846.661392	72181.10686	342304.8144	91285.02645	34145.09668	37482.41696	7914.871022	2022621.635	17161.68785	33094.36779	437412.0507	612061.5925	13900.7127	0	2993.183465	47198.50683	143447.2239	1242222.357
d28_11R	Tolerance_established	11	90586.58861	12303.37925	37563.87164	196206.4618	19654.39703	199445.9504	23676.37431	409095.148	8674.427356	1677026.63	86799.18887	1029.982568	8834.639281	13364.08283	12161.46933	13143.09779	70522.32648	0	279914.2152	322518.6541	69302.99867	25489.08036	373334.3182	136916.7731	14197.58721	47312.50234	22127.68448	9228.667946	182722.8295	7638.362525	171674.9755	232832.2721	53085.24027	99714.40021	20550.49063	1945.140458	952708.4801	15348.17385	53930.96956	290973.8543	362188.9769	51277.6003	0	3477.303405	147284.2615	556242.1405	3271186.653
d28_27R	Tolerance_established	27	166062.1405	24561.51367	25707.42235	42576.81973	59852.64255	754688.7238	33003.77789	366983.4997	3436.430835	1052099.901	21860.73314	8600.459091	12415.8623	58845.63204	39979.95344	53172.97954	89131.53071	7096.772499	487295.269	2145117.139	58439.9732	129101.1643	83993.66801	57777.15258	6931.990811	119344.6892	64513.31114	139388.7296	39574.83336	5265.601227	35091.22816	677049.8623	158266.7418	53271.30002	13734.51328	1442.905167	2636616.497	15887.25527	20517.2988	779731.3273	1177901.497	5195.718624	28749.13268	8636.68425	30212.44622	109185.8783	50719.25219
d28_35R	Tolerance_established	35	168245.7177	36080.67149	16697.70731	15902.77513	49020.8076	860949.8921	73524.19061	577093.3684	3053.74894	3331619.973	33045.87438	5544.914194	11810.63689	31914.9564	8754.994623	76172.40961	181118.1961	2145.828328	599489.0277	828159.9866	35330.19891	49328.43416	185212.156	4670.808649	22128.3493	121918.8948	93495.47007	25087.83984	89019.08033	5261.617805	73853.32436	300305.1074	138211.3374	65709.80491	21444.54938	8595.437176	2521474.268	15642.40333	130645.3888	477133.8595	571441.4569	19302.71341	0	2862.284301	62857.75888	133215.4634	1847292.141
[truncated: 4,410 more columns]
