# Supplementary material for: Dynamic multi-omics mechanisms underpinning retinol tolerance: stage-specific reconstruction of skin barrier function and host–microbiome metabolic interactions
Source: Front Microbiol. 2025 Oct 27;16:1668712. doi: 10.3389/fmicb.2025.1668712 (PMC12598784; doi:10.3389/fmicb.2025.1668712)
Supplement: Supplementary file 6 [file Table_2.csv]

	Species	.y.	group1	group2	p	p.adj	p.format	p.signif	method
1	DG(18:4(6Z,9Z,12Z,15Z)/18:4(6Z,9Z,12Z,15Z)/0:0)	Value	Adverse_reaction_occurred	Baseline	0.00390625	0.012	0.0039	**	Wilcoxon
2	DG(18:4(6Z,9Z,12Z,15Z)/18:4(6Z,9Z,12Z,15Z)/0:0)	Value	Adverse_reaction_occurred	Tolerance_established	0.00390625	0.012	0.0039	**	Wilcoxon
3	DG(18:4(6Z,9Z,12Z,15Z)/18:4(6Z,9Z,12Z,15Z)/0:0)	Value	Baseline	Tolerance_established	0.65234375	0.7	0.6523	ns	Wilcoxon
4	Phylloquinone	Value	Adverse_reaction_occurred	Baseline	0.0078125	0.016	0.0078	**	Wilcoxon
5	Phylloquinone	Value	Adverse_reaction_occurred	Tolerance_established	0.0078125	0.016	0.0078	**	Wilcoxon
6	Phylloquinone	Value	Baseline	Tolerance_established	0.0390625	0.067	0.0391	*	Wilcoxon
7	5-Hydroxycapsanthin	Value	Adverse_reaction_occurred	Baseline	0.00390625	0.012	0.0039	**	Wilcoxon
8	5-Hydroxycapsanthin	Value	Adverse_reaction_occurred	Tolerance_established	0.00390625	0.012	0.0039	**	Wilcoxon
9	5-Hydroxycapsanthin	Value	Baseline	Tolerance_established	0.01953125	0.036	0.0195	*	Wilcoxon
10	Octaethyleneglycol Monododecyl Ether	Value	Adverse_reaction_occurred	Baseline	0.0078125	0.016	0.0078	**	Wilcoxon
11	Octaethyleneglycol Monododecyl Ether	Value	Adverse_reaction_occurred	Tolerance_established	0.0078125	0.016	0.0078	**	Wilcoxon
12	Octaethyleneglycol Monododecyl Ether	Value	Baseline	Tolerance_established	0.0390625	0.067	0.0391	*	Wilcoxon
13	4-Dodecylbenzenesulfonic Acid	Value	Adverse_reaction_occurred	Baseline	0.0078125	0.016	0.0078	**	Wilcoxon
14	4-Dodecylbenzenesulfonic Acid	Value	Adverse_reaction_occurred	Tolerance_established	0.0078125	0.016	0.0078	**	Wilcoxon
15	4-Dodecylbenzenesulfonic Acid	Value	Baseline	Tolerance_established	0.0078125	0.016	0.0078	**	Wilcoxon
16	Tetraethylene Glycol Monododecyl Ether	Value	Adverse_reaction_occurred	Baseline	0.0078125	0.016	0.0078	**	Wilcoxon
17	Tetraethylene Glycol Monododecyl Ether	Value	Adverse_reaction_occurred	Tolerance_established	0.0078125	0.016	0.0078	**	Wilcoxon
18	Tetraethylene Glycol Monododecyl Ether	Value	Baseline	Tolerance_established	0.0546875	0.089	0.0547	ns	Wilcoxon
19	Polidocanol	Value	Adverse_reaction_occurred	Baseline	0.0078125	0.016	0.0078	**	Wilcoxon
20	Polidocanol	Value	Adverse_reaction_occurred	Tolerance_established	0.0078125	0.016	0.0078	**	Wilcoxon
21	Polidocanol	Value	Baseline	Tolerance_established	0.01953125	0.036	0.0195	*	Wilcoxon
22	Pgj2	Value	Adverse_reaction_occurred	Baseline	0.00390625	0.012	0.0039	**	Wilcoxon
23	Pgj2	Value	Adverse_reaction_occurred	Tolerance_established	0.00390625	0.012	0.0039	**	Wilcoxon
24	Pgj2	Value	Baseline	Tolerance_established	0.49609375	0.56	0.4961	ns	Wilcoxon
25	1-O-(2r-Hydroxy-Pentadecyl)-Sn-Glycerol	Value	Adverse_reaction_occurred	Baseline	0.0078125	0.016	0.0078	**	Wilcoxon
26	1-O-(2r-Hydroxy-Pentadecyl)-Sn-Glycerol	Value	Adverse_reaction_occurred	Tolerance_established	0.0078125	0.016	0.0078	**	Wilcoxon
27	1-O-(2r-Hydroxy-Pentadecyl)-Sn-Glycerol	Value	Baseline	Tolerance_established	0.25	0.31	0.2500	ns	Wilcoxon
28	PG(16:0/16:0)	Value	Adverse_reaction_occurred	Baseline	0.00390625	0.012	0.0039	**	Wilcoxon
29	PG(16:0/16:0)	Value	Adverse_reaction_occurred	Tolerance_established	0.00390625	0.012	0.0039	**	Wilcoxon
30	PG(16:0/16:0)	Value	Baseline	Tolerance_established	0.91015625	0.93	0.9102	ns	Wilcoxon
31	1alpha,25-Dihydroxy-3-Deoxy-3-Thiavitamin D3 / 1alpha,25-Dihydroxy-3-Deoxy-3-Thiacholecalciferol	Value	Adverse_reaction_occurred	Baseline	0.0078125	0.016	0.0078	**	Wilcoxon
32	1alpha,25-Dihydroxy-3-Deoxy-3-Thiavitamin D3 / 1alpha,25-Dihydroxy-3-Deoxy-3-Thiacholecalciferol	Value	Adverse_reaction_occurred	Tolerance_established	0.00390625	0.012	0.0039	**	Wilcoxon
33	1alpha,25-Dihydroxy-3-Deoxy-3-Thiavitamin D3 / 1alpha,25-Dihydroxy-3-Deoxy-3-Thiacholecalciferol	Value	Baseline	Tolerance_established	0.00390625	0.012	0.0039	**	Wilcoxon
34	Clausarinol	Value	Adverse_reaction_occurred	Baseline	0.01171875	0.023	0.0117	*	Wilcoxon
35	Clausarinol	Value	Adverse_reaction_occurred	Tolerance_established	0.65234375	0.7	0.6523	ns	Wilcoxon
36	Clausarinol	Value	Baseline	Tolerance_established	0.12890625	0.18	0.1289	ns	Wilcoxon
37	1-O-Alpha-D-Glucopyranosyl-1,2-Eicosandiol	Value	Adverse_reaction_occurred	Baseline	0.00390625	0.012	0.0039	**	Wilcoxon
38	1-O-Alpha-D-Glucopyranosyl-1,2-Eicosandiol	Value	Adverse_reaction_occurred	Tolerance_established	0.00390625	0.012	0.0039	**	Wilcoxon
39	1-O-Alpha-D-Glucopyranosyl-1,2-Eicosandiol	Value	Baseline	Tolerance_established	0.12890625	0.18	0.1289	ns	Wilcoxon
40	Photinus Luciferin	Value	Adverse_reaction_occurred	Baseline	0.0078125	0.016	0.0078	**	Wilcoxon
41	Photinus Luciferin	Value	Adverse_reaction_occurred	Tolerance_established	0.02734375	0.048	0.0273	*	Wilcoxon
42	Photinus Luciferin	Value	Baseline	Tolerance_established	0.1640625	0.22	0.1641	ns	Wilcoxon
43	(2s)-2-(4-Chloroanilino)Propanoic Acid	Value	Adverse_reaction_occurred	Baseline	0.0078125	0.016	0.0078	**	Wilcoxon
44	(2s)-2-(4-Chloroanilino)Propanoic Acid	Value	Adverse_reaction_occurred	Tolerance_established	0.02734375	0.048	0.0273	*	Wilcoxon
45	(2s)-2-(4-Chloroanilino)Propanoic Acid	Value	Baseline	Tolerance_established	0.1640625	0.22	0.1641	ns	Wilcoxon
46	Octaethylene Glycol	Value	Adverse_reaction_occurred	Baseline	0.0078125	0.016	0.0078	**	Wilcoxon
47	Octaethylene Glycol	Value	Adverse_reaction_occurred	Tolerance_established	0.0078125	0.016	0.0078	**	Wilcoxon
48	Octaethylene Glycol	Value	Baseline	Tolerance_established	0.203125	0.26	0.2031	ns	Wilcoxon
49	1-O-(2r-Hydroxy-Hexadecyl)-Sn-Glycerol	Value	Adverse_reaction_occurred	Baseline	0.12890625	0.18	0.1289	ns	Wilcoxon
50	1-O-(2r-Hydroxy-Hexadecyl)-Sn-Glycerol	Value	Adverse_reaction_occurred	Tolerance_established	0.09765625	0.14	0.0977	ns	Wilcoxon
51	1-O-(2r-Hydroxy-Hexadecyl)-Sn-Glycerol	Value	Baseline	Tolerance_established	0.1640625	0.22	0.1641	ns	Wilcoxon
52	N-Retinylidene-N-Retinylethanolamine	Value	Adverse_reaction_occurred	Baseline	0.00390625	0.012	0.0039	**	Wilcoxon
53	N-Retinylidene-N-Retinylethanolamine	Value	Adverse_reaction_occurred	Tolerance_established	0.00390625	0.012	0.0039	**	Wilcoxon
54	N-Retinylidene-N-Retinylethanolamine	Value	Baseline	Tolerance_established	1	1	1.0000	ns	Wilcoxon
55	1-O-(2r-Hydroxy-Tetradecyl)-Sn-Glycerol	Value	Adverse_reaction_occurred	Baseline	0.0078125	0.016	0.0078	**	Wilcoxon
56	1-O-(2r-Hydroxy-Tetradecyl)-Sn-Glycerol	Value	Adverse_reaction_occurred	Tolerance_established	0.00390625	0.012	0.0039	**	Wilcoxon
57	1-O-(2r-Hydroxy-Tetradecyl)-Sn-Glycerol	Value	Baseline	Tolerance_established	0.00390625	0.012	0.0039	**	Wilcoxon
58	Bhas#40	Value	Adverse_reaction_occurred	Baseline	0.00390625	0.012	0.0039	**	Wilcoxon
59	Bhas#40	Value	Adverse_reaction_occurred	Tolerance_established	0.00390625	0.012	0.0039	**	Wilcoxon
60	Bhas#40	Value	Baseline	Tolerance_established	0.25	0.31	0.2500	ns	Wilcoxon
61	Heptaethylene Glycol	Value	Adverse_reaction_occurred	Baseline	0.00390625	0.012	0.0039	**	Wilcoxon
62	Heptaethylene Glycol	Value	Adverse_reaction_occurred	Tolerance_established	0.0078125	0.016	0.0078	**	Wilcoxon
63	Heptaethylene Glycol	Value	Baseline	Tolerance_established	0.12890625	0.18	0.1289	ns	Wilcoxon
64	PI(O-20:0/14:0)	Value	Adverse_reaction_occurred	Baseline	0.00390625	0.012	0.0039	**	Wilcoxon
65	PI(O-20:0/14:0)	Value	Adverse_reaction_occurred	Tolerance_established	0.00390625	0.012	0.0039	**	Wilcoxon
66	PI(O-20:0/14:0)	Value	Baseline	Tolerance_established	0.12890625	0.18	0.1289	ns	Wilcoxon
67	SM(d18:0/20:3(6,8,11)-OH(5))	Value	Adverse_reaction_occurred	Baseline	0.00390625	0.012	0.0039	**	Wilcoxon
68	SM(d18:0/20:3(6,8,11)-OH(5))	Value	Adverse_reaction_occurred	Tolerance_established	0.00390625	0.012	0.0039	**	Wilcoxon
69	SM(d18:0/20:3(6,8,11)-OH(5))	Value	Baseline	Tolerance_established	0.0078125	0.016	0.0078	**	Wilcoxon
70	Cycloserine	Value	Adverse_reaction_occurred	Baseline	0.0078125	0.016	0.0078	**	Wilcoxon
71	Cycloserine	Value	Adverse_reaction_occurred	Tolerance_established	0.02734375	0.048	0.0273	*	Wilcoxon
72	Cycloserine	Value	Baseline	Tolerance_established	0.01171875	0.023	0.0117	*	Wilcoxon
73	4-Methylimidazole	Value	Adverse_reaction_occurred	Baseline	0.0078125	0.016	0.0078	**	Wilcoxon
74	4-Methylimidazole	Value	Adverse_reaction_occurred	Tolerance_established	0.12890625	0.18	0.1289	ns	Wilcoxon
75	4-Methylimidazole	Value	Baseline	Tolerance_established	0.30078125	0.36	0.3008	ns	Wilcoxon
76	6-Gingerol	Value	Adverse_reaction_occurred	Baseline	0.5703125	0.63	0.5703	ns	Wilcoxon
77	6-Gingerol	Value	Adverse_reaction_occurred	Tolerance_established	0.07421875	0.12	0.0742	ns	Wilcoxon
78	6-Gingerol	Value	Baseline	Tolerance_established	0.00390625	0.012	0.0039	**	Wilcoxon
79	(8z,D18:1) Sphingosine	Value	Adverse_reaction_occurred	Baseline	0.203125	0.26	0.2031	ns	Wilcoxon
80	(8z,D18:1) Sphingosine	Value	Adverse_reaction_occurred	Tolerance_established	0.42578125	0.49	0.4258	ns	Wilcoxon
81	(8z,D18:1) Sphingosine	Value	Baseline	Tolerance_established	1	1	1.0000	ns	Wilcoxon
82	Phytyl 2-O-Methyl-Dimethylarsinoylribose	Value	Adverse_reaction_occurred	Baseline	0.00390625	0.012	0.0039	**	Wilcoxon
83	Phytyl 2-O-Methyl-Dimethylarsinoylribose	Value	Adverse_reaction_occurred	Tolerance_established	0.00390625	0.012	0.0039	**	Wilcoxon
84	Phytyl 2-O-Methyl-Dimethylarsinoylribose	Value	Baseline	Tolerance_established	0.734375	0.77	0.7344	ns	Wilcoxon
85	Afrogenin	Value	Adverse_reaction_occurred	Baseline	0.0078125	0.016	0.0078	**	Wilcoxon
86	Afrogenin	Value	Adverse_reaction_occurred	Tolerance_established	0.0078125	0.016	0.0078	**	Wilcoxon
87	Afrogenin	Value	Baseline	Tolerance_established	0.00390625	0.012	0.0039	**	Wilcoxon
88	Allyl Acetic Acid	Value	Adverse_reaction_occurred	Baseline	0.0078125	0.016	0.0078	**	Wilcoxon
89	Allyl Acetic Acid	Value	Adverse_reaction_occurred	Tolerance_established	0.00390625	0.012	0.0039	**	Wilcoxon
90	Allyl Acetic Acid	Value	Baseline	Tolerance_established	0.203125	0.26	0.2031	ns	Wilcoxon
91	1alpha,25-Dihydroxyvitamin D3 25-Trimethylsilyl Ether	Value	Adverse_reaction_occurred	Baseline	0.0390625	0.067	0.0391	*	Wilcoxon
92	1alpha,25-Dihydroxyvitamin D3 25-Trimethylsilyl Ether	Value	Adverse_reaction_occurred	Tolerance_established	0.09765625	0.14	0.0977	ns	Wilcoxon
93	1alpha,25-Dihydroxyvitamin D3 25-Trimethylsilyl Ether	Value	Baseline	Tolerance_established	0.12890625	0.18	0.1289	ns	Wilcoxon
94	DG(2:0/PGJ2/0:0)	Value	Adverse_reaction_occurred	Baseline	0.0078125	0.016	0.0078	**	Wilcoxon
95	DG(2:0/PGJ2/0:0)	Value	Adverse_reaction_occurred	Tolerance_established	0.0078125	0.016	0.0078	**	Wilcoxon
96	DG(2:0/PGJ2/0:0)	Value	Baseline	Tolerance_established	0.00390625	0.012	0.0039	**	Wilcoxon
97	Hexaethylene Glycol	Value	Adverse_reaction_occurred	Baseline	0.00390625	0.012	0.0039	**	Wilcoxon
98	Hexaethylene Glycol	Value	Adverse_reaction_occurred	Tolerance_established	0.00390625	0.012	0.0039	**	Wilcoxon
99	Hexaethylene Glycol	Value	Baseline	Tolerance_established	0.02734375	0.048	0.0273	*	Wilcoxon
100	N-(2-Fluoro-Ethyl) 2-Methyl-Arachidonoyl Amine	Value	Adverse_reaction_occurred	Baseline	0.0078125	0.016	0.0078	**	Wilcoxon
101	N-(2-Fluoro-Ethyl) 2-Methyl-Arachidonoyl Amine	Value	Adverse_reaction_occurred	Tolerance_established	0.0078125	0.016	0.0078	**	Wilcoxon
102	N-(2-Fluoro-Ethyl) 2-Methyl-Arachidonoyl Amine	Value	Baseline	Tolerance_established	0.00390625	0.012	0.0039	**	Wilcoxon
103	Thiabendazole	Value	Adverse_reaction_occurred	Baseline	0.0078125	0.016	0.0078	**	Wilcoxon
104	Thiabendazole	Value	Adverse_reaction_occurred	Tolerance_established	0.02734375	0.048	0.0273	*	Wilcoxon
105	Thiabendazole	Value	Baseline	Tolerance_established	0.1640625	0.22	0.1641	ns	Wilcoxon
106	6,7-Dihydro-4-(Hydroxymethyl)-2-(P-Hydroxyphenethyl)-7-Methyl-5h-2-Pyrindinium	Value	Adverse_reaction_occurred	Baseline	0.09765625	0.14	0.0977	ns	Wilcoxon
107	6,7-Dihydro-4-(Hydroxymethyl)-2-(P-Hydroxyphenethyl)-7-Methyl-5h-2-Pyrindinium	Value	Adverse_reaction_occurred	Tolerance_established	0.5703125	0.63	0.5703	ns	Wilcoxon
108	6,7-Dihydro-4-(Hydroxymethyl)-2-(P-Hydroxyphenethyl)-7-Methyl-5h-2-Pyrindinium	Value	Baseline	Tolerance_established	0.0078125	0.016	0.0078	**	Wilcoxon
109	Dihydromunduletone	Value	Adverse_reaction_occurred	Baseline	0.00390625	0.012	0.0039	**	Wilcoxon
110	Dihydromunduletone	Value	Adverse_reaction_occurred	Tolerance_established	0.00390625	0.012	0.0039	**	Wilcoxon
111	Dihydromunduletone	Value	Baseline	Tolerance_established	0.49609375	0.56	0.4961	ns	Wilcoxon
112	D-Psicose	Value	Adverse_reaction_occurred	Baseline	0.0078125	0.016	0.0078	**	Wilcoxon
113	D-Psicose	Value	Adverse_reaction_occurred	Tolerance_established	0.00390625	0.012	0.0039	**	Wilcoxon
114	D-Psicose	Value	Baseline	Tolerance_established	0.25	0.31	0.2500	ns	Wilcoxon
115	Diisobutyl Phthalate	Value	Adverse_reaction_occurred	Baseline	0.25	0.31	0.2500	ns	Wilcoxon
116	Diisobutyl Phthalate	Value	Adverse_reaction_occurred	Tolerance_established	0.30078125	0.36	0.3008	ns	Wilcoxon
117	Diisobutyl Phthalate	Value	Baseline	Tolerance_established	0.91015625	0.93	0.9102	ns	Wilcoxon
118	Oscr#36	Value	Adverse_reaction_occurred	Baseline	0.00390625	0.012	0.0039	**	Wilcoxon
119	Oscr#36	Value	Adverse_reaction_occurred	Tolerance_established	0.00390625	0.012	0.0039	**	Wilcoxon
120	Oscr#36	Value	Baseline	Tolerance_established	0.0078125	0.016	0.0078	**	Wilcoxon
121	18-Hydroxyoctadecadienoic Acid	Value	Adverse_reaction_occurred	Baseline	0.00390625	0.012	0.0039	**	Wilcoxon
122	18-Hydroxyoctadecadienoic Acid	Value	Adverse_reaction_occurred	Tolerance_established	0.00390625	0.012	0.0039	**	Wilcoxon
123	18-Hydroxyoctadecadienoic Acid	Value	Baseline	Tolerance_established	0.203125	0.26	0.2031	ns	Wilcoxon
124	Pentaethylene Glycol	Value	Adverse_reaction_occurred	Baseline	0.00390625	0.012	0.0039	**	Wilcoxon
125	Pentaethylene Glycol	Value	Adverse_reaction_occurred	Tolerance_established	0.00390625	0.012	0.0039	**	Wilcoxon
126	Pentaethylene Glycol	Value	Baseline	Tolerance_established	0.01953125	0.036	0.0195	*	Wilcoxon
127	PE(17:2(9Z,12Z)/0:0)	Value	Adverse_reaction_occurred	Baseline	0.00390625	0.012	0.0039	**	Wilcoxon
128	PE(17:2(9Z,12Z)/0:0)	Value	Adverse_reaction_occurred	Tolerance_established	0.00390625	0.012	0.0039	**	Wilcoxon
129	PE(17:2(9Z,12Z)/0:0)	Value	Baseline	Tolerance_established	0.25	0.31	0.2500	ns	Wilcoxon
130	Cytosine	Value	Adverse_reaction_occurred	Baseline	0.00390625	0.012	0.0039	**	Wilcoxon
131	Cytosine	Value	Adverse_reaction_occurred	Tolerance_established	0.1640625	0.22	0.1641	ns	Wilcoxon
132	Cytosine	Value	Baseline	Tolerance_established	0.00390625	0.012	0.0039	**	Wilcoxon
133	MGDG(18:3(9Z,12Z,15Z)/18:4(6Z,9Z,12Z,15Z))	Value	Adverse_reaction_occurred	Baseline	0.00390625	0.012	0.0039	**	Wilcoxon
134	MGDG(18:3(9Z,12Z,15Z)/18:4(6Z,9Z,12Z,15Z))	Value	Adverse_reaction_occurred	Tolerance_established	0.00390625	0.012	0.0039	**	Wilcoxon
135	MGDG(18:3(9Z,12Z,15Z)/18:4(6Z,9Z,12Z,15Z))	Value	Baseline	Tolerance_established	0.02734375	0.048	0.0273	*	Wilcoxon
136	Glycerol Phenylbutyrate	Value	Adverse_reaction_occurred	Baseline	0.203125	0.26	0.2031	ns	Wilcoxon
137	Glycerol Phenylbutyrate	Value	Adverse_reaction_occurred	Tolerance_established	0.734375	0.77	0.7344	ns	Wilcoxon
138	Glycerol Phenylbutyrate	Value	Baseline	Tolerance_established	0.203125	0.26	0.2031	ns	Wilcoxon
139	Triethyl Phosphate	Value	Adverse_reaction_occurred	Baseline	0.25	0.31	0.2500	ns	Wilcoxon
140	Triethyl Phosphate	Value	Adverse_reaction_occurred	Tolerance_established	0.49609375	0.56	0.4961	ns	Wilcoxon
141	Triethyl Phosphate	Value	Baseline	Tolerance_established	0.8203125	0.85	0.8203	ns	Wilcoxon
142	19-Hydroxybufalin-3-(16-Hydroxy-Palmitate)	Value	Adverse_reaction_occurred	Baseline	0.00390625	0.012	0.0039	**	Wilcoxon
143	19-Hydroxybufalin-3-(16-Hydroxy-Palmitate)	Value	Adverse_reaction_occurred	Tolerance_established	0.00390625	0.012	0.0039	**	Wilcoxon
144	19-Hydroxybufalin-3-(16-Hydroxy-Palmitate)	Value	Baseline	Tolerance_established	0.01953125	0.036	0.0195	*	Wilcoxon
145	N-Acetylsphinganine	Value	Adverse_reaction_occurred	Baseline	0.00390625	0.012	0.0039	**	Wilcoxon
146	N-Acetylsphinganine	Value	Adverse_reaction_occurred	Tolerance_established	0.00390625	0.012	0.0039	**	Wilcoxon
147	N-Acetylsphinganine	Value	Baseline	Tolerance_established	0.203125	0.26	0.2031	ns	Wilcoxon
148	2,4-Diamino-Butyric Acid	Value	Adverse_reaction_occurred	Baseline	0.12890625	0.18	0.1289	ns	Wilcoxon
149	2,4-Diamino-Butyric Acid	Value	Adverse_reaction_occurred	Tolerance_established	0.09765625	0.14	0.0977	ns	Wilcoxon
150	2,4-Diamino-Butyric Acid	Value	Baseline	Tolerance_established	0.734375	0.77	0.7344	ns	Wilcoxon
151	6r,7s-Epoxy-3z,9z-Eicosadiene	Value	Adverse_reaction_occurred	Baseline	0.00390625	0.012	0.0039	**	Wilcoxon
152	6r,7s-Epoxy-3z,9z-Eicosadiene	Value	Adverse_reaction_occurred	Tolerance_established	0.0078125	0.016	0.0078	**	Wilcoxon
153	6r,7s-Epoxy-3z,9z-Eicosadiene	Value	Baseline	Tolerance_established	0.49609375	0.56	0.4961	ns	Wilcoxon
154	Bufogargarizin C	Value	Adverse_reaction_occurred	Baseline	0.00390625	0.012	0.0039	**	Wilcoxon
155	Bufogargarizin C	Value	Adverse_reaction_occurred	Tolerance_established	0.00390625	0.012	0.0039	**	Wilcoxon
156	Bufogargarizin C	Value	Baseline	Tolerance_established	0.30078125	0.36	0.3008	ns	Wilcoxon
157	(2s,3r,4e,8e)-3-Hydroxy-2-[Methyl(Stearoyl)Amino]-4,8-Octadecadien-1-Yl Hydrogen Sulfate	Value	Adverse_reaction_occurred	Baseline	0.00390625	0.012	0.0039	**	Wilcoxon
158	(2s,3r,4e,8e)-3-Hydroxy-2-[Methyl(Stearoyl)Amino]-4,8-Octadecadien-1-Yl Hydrogen Sulfate	Value	Adverse_reaction_occurred	Tolerance_established	0.00390625	0.012	0.0039	**	Wilcoxon
159	(2s,3r,4e,8e)-3-Hydroxy-2-[Methyl(Stearoyl)Amino]-4,8-Octadecadien-1-Yl Hydrogen Sulfate	Value	Baseline	Tolerance_established	0.02734375	0.048	0.0273	*	Wilcoxon
160	Ventosic Acid	Value	Adverse_reaction_occurred	Baseline	0.00390625	0.012	0.0039	**	Wilcoxon
161	Ventosic Acid	Value	Adverse_reaction_occurred	Tolerance_established	0.00390625	0.012	0.0039	**	Wilcoxon
162	Ventosic Acid	Value	Baseline	Tolerance_established	0.25	0.31	0.2500	ns	Wilcoxon
163	3-Methyl-5-Pyrazolone	Value	Adverse_reaction_occurred	Baseline	0.00390625	0.012	0.0039	**	Wilcoxon
164	3-Methyl-5-Pyrazolone	Value	Adverse_reaction_occurred	Tolerance_established	0.25	0.31	0.2500	ns	Wilcoxon
165	3-Methyl-5-Pyrazolone	Value	Baseline	Tolerance_established	0.00390625	0.012	0.0039	**	Wilcoxon
166	4-Amino-5-Hydroxymethyl-2-Methylpyrimidine	Value	Adverse_reaction_occurred	Baseline	0.01953125	0.036	0.0195	*	Wilcoxon
167	4-Amino-5-Hydroxymethyl-2-Methylpyrimidine	Value	Adverse_reaction_occurred	Tolerance_established	0.01171875	0.023	0.0117	*	Wilcoxon
168	4-Amino-5-Hydroxymethyl-2-Methylpyrimidine	Value	Baseline	Tolerance_established	0.359375	0.43	0.3594	ns	Wilcoxon
169	PE-Cer(d14:1(4E)/23:0)	Value	Adverse_reaction_occurred	Baseline	0.00390625	0.012	0.0039	**	Wilcoxon
170	PE-Cer(d14:1(4E)/23:0)	Value	Adverse_reaction_occurred	Tolerance_established	0.00390625	0.012	0.0039	**	Wilcoxon
171	PE-Cer(d14:1(4E)/23:0)	Value	Baseline	Tolerance_established	0.12890625	0.18	0.1289	ns	Wilcoxon
172	Pubescenol	Value	Adverse_reaction_occurred	Baseline	0.00390625	0.012	0.0039	**	Wilcoxon
173	Pubescenol	Value	Adverse_reaction_occurred	Tolerance_established	0.12890625	0.18	0.1289	ns	Wilcoxon
174	Pubescenol	Value	Baseline	Tolerance_established	0.359375	0.43	0.3594	ns	Wilcoxon
175	6-O-(Glcb)-(25r)-5alpha-Spirostan-3beta,6alpha,23s-Triol	Value	Adverse_reaction_occurred	Baseline	0.00390625	0.012	0.0039	**	Wilcoxon
176	6-O-(Glcb)-(25r)-5alpha-Spirostan-3beta,6alpha,23s-Triol	Value	Adverse_reaction_occurred	Tolerance_established	0.00390625	0.012	0.0039	**	Wilcoxon
177	6-O-(Glcb)-(25r)-5alpha-Spirostan-3beta,6alpha,23s-Triol	Value	Baseline	Tolerance_established	0.00390625	0.012	0.0039	**	Wilcoxon
178	8,8-Diethoxy-2,6-Dimethyl-2-Octanol	Value	Adverse_reaction_occurred	Baseline	0.0078125	0.016	0.0078	**	Wilcoxon
179	8,8-Diethoxy-2,6-Dimethyl-2-Octanol	Value	Adverse_reaction_occurred	Tolerance_established	0.00390625	0.012	0.0039	**	Wilcoxon
180	8,8-Diethoxy-2,6-Dimethyl-2-Octanol	Value	Baseline	Tolerance_established	0.00390625	0.012	0.0039	**	Wilcoxon
181	Tetraethylene Glycol	Value	Adverse_reaction_occurred	Baseline	0.00390625	0.012	0.0039	**	Wilcoxon
182	Tetraethylene Glycol	Value	Adverse_reaction_occurred	Tolerance_established	0.00390625	0.012	0.0039	**	Wilcoxon
183	Tetraethylene Glycol	Value	Baseline	Tolerance_established	0.01171875	0.023	0.0117	*	Wilcoxon
184	Dg(15:0/17:2(9z,12z)/0:0)[Iso2]	Value	Adverse_reaction_occurred	Baseline	0.12890625	0.18	0.1289	ns	Wilcoxon
185	Dg(15:0/17:2(9z,12z)/0:0)[Iso2]	Value	Adverse_reaction_occurred	Tolerance_established	0.09765625	0.14	0.0977	ns	Wilcoxon
186	Dg(15:0/17:2(9z,12z)/0:0)[Iso2]	Value	Baseline	Tolerance_established	0.0078125	0.016	0.0078	**	Wilcoxon
187	Auraptene	Value	Adverse_reaction_occurred	Baseline	0.01953125	0.036	0.0195	*	Wilcoxon
188	Auraptene	Value	Adverse_reaction_occurred	Tolerance_established	0.0078125	0.016	0.0078	**	Wilcoxon
189	Auraptene	Value	Baseline	Tolerance_established	0.00390625	0.012	0.0039	**	Wilcoxon
190	Bis(2-Ethylhexyl) Phthalate	Value	Adverse_reaction_occurred	Baseline	0.07421875	0.12	0.0742	ns	Wilcoxon
191	Bis(2-Ethylhexyl) Phthalate	Value	Adverse_reaction_occurred	Tolerance_established	0.07421875	0.12	0.0742	ns	Wilcoxon
192	Bis(2-Ethylhexyl) Phthalate	Value	Baseline	Tolerance_established	0.65234375	0.7	0.6523	ns	Wilcoxon
193	3,4-Dimethyl-5-Carboxyethylene-2-Furanpentanoic Acid	Value	Adverse_reaction_occurred	Baseline	0.00390625	0.012	0.0039	**	Wilcoxon
194	3,4-Dimethyl-5-Carboxyethylene-2-Furanpentanoic Acid	Value	Adverse_reaction_occurred	Tolerance_established	0.00390625	0.012	0.0039	**	Wilcoxon
195	3,4-Dimethyl-5-Carboxyethylene-2-Furanpentanoic Acid	Value	Baseline	Tolerance_established	0.65234375	0.7	0.6523	ns	Wilcoxon
196	PC(O-18:0/O-1:0)	Value	Adverse_reaction_occurred	Baseline	0.0078125	0.016	0.0078	**	Wilcoxon
197	PC(O-18:0/O-1:0)	Value	Adverse_reaction_occurred	Tolerance_established	0.0078125	0.016	0.0078	**	Wilcoxon
198	PC(O-18:0/O-1:0)	Value	Baseline	Tolerance_established	0.00390625	0.012	0.0039	**	Wilcoxon
199	Palmitoyl-Ea	Value	Adverse_reaction_occurred	Baseline	0.1640625	0.22	0.1641	ns	Wilcoxon
200	Palmitoyl-Ea	Value	Adverse_reaction_occurred	Tolerance_established	0.42578125	0.49	0.4258	ns	Wilcoxon
201	Palmitoyl-Ea	Value	Baseline	Tolerance_established	0.91015625	0.93	0.9102	ns	Wilcoxon
202	Iodoquinol	Value	Adverse_reaction_occurred	Baseline	0.00390625	0.012	0.0039	**	Wilcoxon
203	Iodoquinol	Value	Adverse_reaction_occurred	Tolerance_established	0.0078125	0.016	0.0078	**	Wilcoxon
204	Iodoquinol	Value	Baseline	Tolerance_established	0.1640625	0.22	0.1641	ns	Wilcoxon
205	2-C-Methyl-D-Erythritol-4-Phosphate	Value	Adverse_reaction_occurred	Baseline	0.0078125	0.016	0.0078	**	Wilcoxon
206	2-C-Methyl-D-Erythritol-4-Phosphate	Value	Adverse_reaction_occurred	Tolerance_established	0.00390625	0.012	0.0039	**	Wilcoxon
207	2-C-Methyl-D-Erythritol-4-Phosphate	Value	Baseline	Tolerance_established	0.49609375	0.56	0.4961	ns	Wilcoxon
208	Oleanol	Value	Adverse_reaction_occurred	Baseline	0.0078125	0.016	0.0078	**	Wilcoxon
209	Oleanol	Value	Adverse_reaction_occurred	Tolerance_established	0.0078125	0.016	0.0078	**	Wilcoxon
210	Oleanol	Value	Baseline	Tolerance_established	0.91015625	0.93	0.9102	ns	Wilcoxon
211	PA(14:0/18:1(9Z)-O(12,13))	Value	Adverse_reaction_occurred	Baseline	0.00390625	0.012	0.0039	**	Wilcoxon
212	PA(14:0/18:1(9Z)-O(12,13))	Value	Adverse_reaction_occurred	Tolerance_established	0.00390625	0.012	0.0039	**	Wilcoxon
213	PA(14:0/18:1(9Z)-O(12,13))	Value	Baseline	Tolerance_established	0.42578125	0.49	0.4258	ns	Wilcoxon
214	Toxisterol3 E1	Value	Adverse_reaction_occurred	Baseline	0.00390625	0.012	0.0039	**	Wilcoxon
215	Toxisterol3 E1	Value	Adverse_reaction_occurred	Tolerance_established	0.0078125	0.016	0.0078	**	Wilcoxon
216	Toxisterol3 E1	Value	Baseline	Tolerance_established	1	1	1.0000	ns	Wilcoxon
217	(7'R)-(+)-Lyoniresinol 9'-Glucoside	Value	Adverse_reaction_occurred	Baseline	0.00390625	0.012	0.0039	**	Wilcoxon
218	(7'R)-(+)-Lyoniresinol 9'-Glucoside	Value	Adverse_reaction_occurred	Tolerance_established	0.00390625	0.012	0.0039	**	Wilcoxon
219	(7'R)-(+)-Lyoniresinol 9'-Glucoside	Value	Baseline	Tolerance_established	0.91015625	0.93	0.9102	ns	Wilcoxon
220	PS(18:2(9Z,12Z)/16:0)	Value	Adverse_reaction_occurred	Baseline	0.00390625	0.012	0.0039	**	Wilcoxon
221	PS(18:2(9Z,12Z)/16:0)	Value	Adverse_reaction_occurred	Tolerance_established	0.00390625	0.012	0.0039	**	Wilcoxon
222	PS(18:2(9Z,12Z)/16:0)	Value	Baseline	Tolerance_established	0.09765625	0.14	0.0977	ns	Wilcoxon
223	2-Amino-3-Sulfanylpropanal	Value	Adverse_reaction_occurred	Baseline	0.01953125	0.036	0.0195	*	Wilcoxon
224	2-Amino-3-Sulfanylpropanal	Value	Adverse_reaction_occurred	Tolerance_established	0.00390625	0.012	0.0039	**	Wilcoxon
225	2-Amino-3-Sulfanylpropanal	Value	Baseline	Tolerance_established	0.203125	0.26	0.2031	ns	Wilcoxon
226	Desacetyllevonantradol	Value	Adverse_reaction_occurred	Baseline	0.0078125	0.016	0.0078	**	Wilcoxon
227	Desacetyllevonantradol	Value	Adverse_reaction_occurred	Tolerance_established	0.0078125	0.016	0.0078	**	Wilcoxon
228	Desacetyllevonantradol	Value	Baseline	Tolerance_established	0.0078125	0.016	0.0078	**	Wilcoxon
229	Alliosterol 1-Rhamnoside 16-Galactoside	Value	Adverse_reaction_occurred	Baseline	0.00390625	0.012	0.0039	**	Wilcoxon
230	Alliosterol 1-Rhamnoside 16-Galactoside	Value	Adverse_reaction_occurred	Tolerance_established	0.00390625	0.012	0.0039	**	Wilcoxon
231	Alliosterol 1-Rhamnoside 16-Galactoside	Value	Baseline	Tolerance_established	0.00390625	0.012	0.0039	**	Wilcoxon
232	Methylenediphosphonic Acid	Value	Adverse_reaction_occurred	Baseline	0.01953125	0.036	0.0195	*	Wilcoxon
233	Methylenediphosphonic Acid	Value	Adverse_reaction_occurred	Tolerance_established	0.0078125	0.016	0.0078	**	Wilcoxon
234	Methylenediphosphonic Acid	Value	Baseline	Tolerance_established	0.42578125	0.49	0.4258	ns	Wilcoxon
235	7alpha-Hydroxy-12-Oxo-5beta-Cholan-24-Oic Acid	Value	Adverse_reaction_occurred	Baseline	0.0078125	0.016	0.0078	**	Wilcoxon
236	7alpha-Hydroxy-12-Oxo-5beta-Cholan-24-Oic Acid	Value	Adverse_reaction_occurred	Tolerance_established	0.0078125	0.016	0.0078	**	Wilcoxon
237	7alpha-Hydroxy-12-Oxo-5beta-Cholan-24-Oic Acid	Value	Baseline	Tolerance_established	0.00390625	0.012	0.0039	**	Wilcoxon
238	Pge1 Alcohol	Value	Adverse_reaction_occurred	Baseline	0.00390625	0.012	0.0039	**	Wilcoxon
239	Pge1 Alcohol	Value	Adverse_reaction_occurred	Tolerance_established	0.00390625	0.012	0.0039	**	Wilcoxon
240	Pge1 Alcohol	Value	Baseline	Tolerance_established	0.02734375	0.048	0.0273	*	Wilcoxon
241	2-Amino-14,16-Dimethyloctadecan-3-Ol	Value	Adverse_reaction_occurred	Baseline	0.00390625	0.012	0.0039	**	Wilcoxon
242	2-Amino-14,16-Dimethyloctadecan-3-Ol	Value	Adverse_reaction_occurred	Tolerance_established	0.00390625	0.012	0.0039	**	Wilcoxon
243	2-Amino-14,16-Dimethyloctadecan-3-Ol	Value	Baseline	Tolerance_established	0.5703125	0.63	0.5703	ns	Wilcoxon
244	8-O-Methyloblongine	Value	Adverse_reaction_occurred	Baseline	0.49609375	0.56	0.4961	ns	Wilcoxon
245	8-O-Methyloblongine	Value	Adverse_reaction_occurred	Tolerance_established	0.359375	0.43	0.3594	ns	Wilcoxon
246	8-O-Methyloblongine	Value	Baseline	Tolerance_established	0.07421875	0.12	0.0742	ns	Wilcoxon
247	Polyoxyethylene Sorbitan Monooleate	Value	Adverse_reaction_occurred	Baseline	0.0078125	0.016	0.0078	**	Wilcoxon
248	Polyoxyethylene Sorbitan Monooleate	Value	Adverse_reaction_occurred	Tolerance_established	0.0078125	0.016	0.0078	**	Wilcoxon
249	Polyoxyethylene Sorbitan Monooleate	Value	Baseline	Tolerance_established	0.0390625	0.067	0.0391	*	Wilcoxon
250	N-Methylhydantoin	Value	Adverse_reaction_occurred	Baseline	0.0078125	0.016	0.0078	**	Wilcoxon
251	N-Methylhydantoin	Value	Adverse_reaction_occurred	Tolerance_established	0.02734375	0.048	0.0273	*	Wilcoxon
252	N-Methylhydantoin	Value	Baseline	Tolerance_established	0.42578125	0.49	0.4258	ns	Wilcoxon
253	3-Dodecyloxypropane-1,2-Diol	Value	Adverse_reaction_occurred	Baseline	0.0078125	0.016	0.0078	**	Wilcoxon
254	3-Dodecyloxypropane-1,2-Diol	Value	Adverse_reaction_occurred	Tolerance_established	0.00390625	0.012	0.0039	**	Wilcoxon
255	3-Dodecyloxypropane-1,2-Diol	Value	Baseline	Tolerance_established	0.00390625	0.012	0.0039	**	Wilcoxon
256	MGDG(18:4(6Z,9Z,12Z,15Z)/18:4(6Z,9Z,12Z,15Z))	Value	Adverse_reaction_occurred	Baseline	0.00390625	0.012	0.0039	**	Wilcoxon
257	MGDG(18:4(6Z,9Z,12Z,15Z)/18:4(6Z,9Z,12Z,15Z))	Value	Adverse_reaction_occurred	Tolerance_established	0.00390625	0.012	0.0039	**	Wilcoxon
258	MGDG(18:4(6Z,9Z,12Z,15Z)/18:4(6Z,9Z,12Z,15Z))	Value	Baseline	Tolerance_established	0.01953125	0.036	0.0195	*	Wilcoxon
259	Dtdp-L-Oleandrose	Value	Adverse_reaction_occurred	Baseline	0.00390625	0.012	0.0039	**	Wilcoxon
260	Dtdp-L-Oleandrose	Value	Adverse_reaction_occurred	Tolerance_established	0.00390625	0.012	0.0039	**	Wilcoxon
261	Dtdp-L-Oleandrose	Value	Baseline	Tolerance_established	0.25	0.31	0.2500	ns	Wilcoxon
262	Ascr#36	Value	Adverse_reaction_occurred	Baseline	0.00390625	0.012	0.0039	**	Wilcoxon
263	Ascr#36	Value	Adverse_reaction_occurred	Tolerance_established	0.00390625	0.012	0.0039	**	Wilcoxon
264	Ascr#36	Value	Baseline	Tolerance_established	0.5703125	0.63	0.5703	ns	Wilcoxon
265	24-Isopropenyl-22e-Dehydrocholesterol	Value	Adverse_reaction_occurred	Baseline	0.00390625	0.012	0.0039	**	Wilcoxon
266	24-Isopropenyl-22e-Dehydrocholesterol	Value	Adverse_reaction_occurred	Tolerance_established	0.0078125	0.016	0.0078	**	Wilcoxon
267	24-Isopropenyl-22e-Dehydrocholesterol	Value	Baseline	Tolerance_established	0.07421875	0.12	0.0742	ns	Wilcoxon
268	Urea Acetate	Value	Adverse_reaction_occurred	Baseline	0.07421875	0.12	0.0742	ns	Wilcoxon
269	Urea Acetate	Value	Adverse_reaction_occurred	Tolerance_established	0.91015625	0.93	0.9102	ns	Wilcoxon
270	Urea Acetate	Value	Baseline	Tolerance_established	0.12890625	0.18	0.1289	ns	Wilcoxon
271	Calicoferol E	Value	Adverse_reaction_occurred	Baseline	0.00390625	0.012	0.0039	**	Wilcoxon
272	Calicoferol E	Value	Adverse_reaction_occurred	Tolerance_established	0.00390625	0.012	0.0039	**	Wilcoxon
273	Calicoferol E	Value	Baseline	Tolerance_established	0.00390625	0.012	0.0039	**	Wilcoxon
274	Sorbitan Stearate	Value	Adverse_reaction_occurred	Baseline	0.02734375	0.048	0.0273	*	Wilcoxon
275	Sorbitan Stearate	Value	Adverse_reaction_occurred	Tolerance_established	0.0078125	0.016	0.0078	**	Wilcoxon
276	Sorbitan Stearate	Value	Baseline	Tolerance_established	0.00390625	0.012	0.0039	**	Wilcoxon
277	2-Methyl-16-Heptadecenoic Acid	Value	Adverse_reaction_occurred	Baseline	0.00390625	0.012	0.0039	**	Wilcoxon
278	2-Methyl-16-Heptadecenoic Acid	Value	Adverse_reaction_occurred	Tolerance_established	0.00390625	0.012	0.0039	**	Wilcoxon
279	2-Methyl-16-Heptadecenoic Acid	Value	Baseline	Tolerance_established	0.91015625	0.93	0.9102	ns	Wilcoxon
280	Cholest-5-En-3beta,7alpha,12alpha-Triol	Value	Adverse_reaction_occurred	Baseline	0.0078125	0.016	0.0078	**	Wilcoxon
281	Cholest-5-En-3beta,7alpha,12alpha-Triol	Value	Adverse_reaction_occurred	Tolerance_established	0.0078125	0.016	0.0078	**	Wilcoxon
282	Cholest-5-En-3beta,7alpha,12alpha-Triol	Value	Baseline	Tolerance_established	0.01171875	0.023	0.0117	*	Wilcoxon
283	Ilmofosine	Value	Adverse_reaction_occurred	Baseline	0.0078125	0.016	0.0078	**	Wilcoxon
284	Ilmofosine	Value	Adverse_reaction_occurred	Tolerance_established	0.00390625	0.012	0.0039	**	Wilcoxon
285	Ilmofosine	Value	Baseline	Tolerance_established	0.0078125	0.016	0.0078	**	Wilcoxon
286	5s-Hete Di-Endoperoxide	Value	Adverse_reaction_occurred	Baseline	0.65234375	0.7	0.6523	ns	Wilcoxon
287	5s-Hete Di-Endoperoxide	Value	Adverse_reaction_occurred	Tolerance_established	0.09765625	0.14	0.0977	ns	Wilcoxon
288	5s-Hete Di-Endoperoxide	Value	Baseline	Tolerance_established	0.12890625	0.18	0.1289	ns	Wilcoxon
289	L-Valine	Value	Adverse_reaction_occurred	Baseline	0.00390625	0.012	0.0039	**	Wilcoxon
290	L-Valine	Value	Adverse_reaction_occurred	Tolerance_established	0.00390625	0.012	0.0039	**	Wilcoxon
291	L-Valine	Value	Baseline	Tolerance_established	0.91015625	0.93	0.9102	ns	Wilcoxon
292	Pantothenol	Value	Adverse_reaction_occurred	Baseline	0.734375	0.77	0.7344	ns	Wilcoxon
293	Pantothenol	Value	Adverse_reaction_occurred	Tolerance_established	1	1	1.0000	ns	Wilcoxon
294	Pantothenol	Value	Baseline	Tolerance_established	0.734375	0.77	0.7344	ns	Wilcoxon
295	1,26-Dicaffeoylhexacosanediol	Value	Adverse_reaction_occurred	Baseline	0.00390625	0.012	0.0039	**	Wilcoxon
296	1,26-Dicaffeoylhexacosanediol	Value	Adverse_reaction_occurred	Tolerance_established	0.00390625	0.012	0.0039	**	Wilcoxon
297	1,26-Dicaffeoylhexacosanediol	Value	Baseline	Tolerance_established	0.42578125	0.49	0.4258	ns	Wilcoxon
298	Metabolite M6	Value	Adverse_reaction_occurred	Baseline	0.00390625	0.012	0.0039	**	Wilcoxon
299	Metabolite M6	Value	Adverse_reaction_occurred	Tolerance_established	0.00390625	0.012	0.0039	**	Wilcoxon
300	Metabolite M6	Value	Baseline	Tolerance_established	0.01953125	0.036	0.0195	*	Wilcoxon
301	Hesperuside B	Value	Adverse_reaction_occurred	Baseline	0.00390625	0.012	0.0039	**	Wilcoxon
302	Hesperuside B	Value	Adverse_reaction_occurred	Tolerance_established	0.00390625	0.012	0.0039	**	Wilcoxon
303	Hesperuside B	Value	Baseline	Tolerance_established	0.0078125	0.016	0.0078	**	Wilcoxon
304	SM(d19:0/20:3(8Z,11Z,14Z)-2OH(5,6))	Value	Adverse_reaction_occurred	Baseline	0.65234375	0.7	0.6523	ns	Wilcoxon
305	SM(d19:0/20:3(8Z,11Z,14Z)-2OH(5,6))	Value	Adverse_reaction_occurred	Tolerance_established	1	1	1.0000	ns	Wilcoxon
306	SM(d19:0/20:3(8Z,11Z,14Z)-2OH(5,6))	Value	Baseline	Tolerance_established	0.65234375	0.7	0.6523	ns	Wilcoxon
307	1,3-Hexadecadien-1-Ol	Value	Adverse_reaction_occurred	Baseline	0.12890625	0.18	0.1289	ns	Wilcoxon
308	1,3-Hexadecadien-1-Ol	Value	Adverse_reaction_occurred	Tolerance_established	0.42578125	0.49	0.4258	ns	Wilcoxon
309	1,3-Hexadecadien-1-Ol	Value	Baseline	Tolerance_established	0.0546875	0.089	0.0547	ns	Wilcoxon
310	26,26,26-Trifluoro-25-Hydroxy-27-Norvitamin D3	Value	Adverse_reaction_occurred	Baseline	0.00390625	0.012	0.0039	**	Wilcoxon
311	26,26,26-Trifluoro-25-Hydroxy-27-Norvitamin D3	Value	Adverse_reaction_occurred	Tolerance_established	0.00390625	0.012	0.0039	**	Wilcoxon
312	26,26,26-Trifluoro-25-Hydroxy-27-Norvitamin D3	Value	Baseline	Tolerance_established	0.01953125	0.036	0.0195	*	Wilcoxon
313	3-Hydroxybenzaldehyde	Value	Adverse_reaction_occurred	Baseline	0.00390625	0.012	0.0039	**	Wilcoxon
314	3-Hydroxybenzaldehyde	Value	Adverse_reaction_occurred	Tolerance_established	0.00390625	0.012	0.0039	**	Wilcoxon
315	3-Hydroxybenzaldehyde	Value	Baseline	Tolerance_established	0.00390625	0.012	0.0039	**	Wilcoxon
316	1,4-Bis[(2-Ethylhexyl)Oxy]-1,4-Dioxobutane-2-Sulfonic Acid	Value	Adverse_reaction_occurred	Baseline	0.8203125	0.85	0.8203	ns	Wilcoxon
317	1,4-Bis[(2-Ethylhexyl)Oxy]-1,4-Dioxobutane-2-Sulfonic Acid	Value	Adverse_reaction_occurred	Tolerance_established	0.5703125	0.63	0.5703	ns	Wilcoxon
318	1,4-Bis[(2-Ethylhexyl)Oxy]-1,4-Dioxobutane-2-Sulfonic Acid	Value	Baseline	Tolerance_established	0.25	0.31	0.2500	ns	Wilcoxon
319	13-Oxo-Octadecanoic Acid	Value	Adverse_reaction_occurred	Baseline	0.0078125	0.016	0.0078	**	Wilcoxon
320	13-Oxo-Octadecanoic Acid	Value	Adverse_reaction_occurred	Tolerance_established	0.00390625	0.012	0.0039	**	Wilcoxon
321	13-Oxo-Octadecanoic Acid	Value	Baseline	Tolerance_established	0.07421875	0.12	0.0742	ns	Wilcoxon
322	Cinobufagin	Value	Adverse_reaction_occurred	Baseline	0.01953125	0.036	0.0195	*	Wilcoxon
323	Cinobufagin	Value	Adverse_reaction_occurred	Tolerance_established	1	1	1.0000	ns	Wilcoxon
324	Cinobufagin	Value	Baseline	Tolerance_established	0.02734375	0.048	0.0273	*	Wilcoxon
325	24-Ethyl-5alpha-Cholest-25-En-3alpha,12alpha,16alpha-Triol	Value	Adverse_reaction_occurred	Baseline	0.00390625	0.012	0.0039	**	Wilcoxon
326	24-Ethyl-5alpha-Cholest-25-En-3alpha,12alpha,16alpha-Triol	Value	Adverse_reaction_occurred	Tolerance_established	0.00390625	0.012	0.0039	**	Wilcoxon
327	24-Ethyl-5alpha-Cholest-25-En-3alpha,12alpha,16alpha-Triol	Value	Baseline	Tolerance_established	0.0390625	0.067	0.0391	*	Wilcoxon
328	Butyramide	Value	Adverse_reaction_occurred	Baseline	0.1640625	0.22	0.1641	ns	Wilcoxon
329	Butyramide	Value	Adverse_reaction_occurred	Tolerance_established	0.42578125	0.49	0.4258	ns	Wilcoxon
330	Butyramide	Value	Baseline	Tolerance_established	0.91015625	0.93	0.9102	ns	Wilcoxon
331	Cer(d16:0/16:0)	Value	Adverse_reaction_occurred	Baseline	0.203125	0.26	0.2031	ns	Wilcoxon
332	Cer(d16:0/16:0)	Value	Adverse_reaction_occurred	Tolerance_established	0.359375	0.43	0.3594	ns	Wilcoxon
333	Cer(d16:0/16:0)	Value	Baseline	Tolerance_established	1	1	1.0000	ns	Wilcoxon
334	Sphinganine	Value	Adverse_reaction_occurred	Baseline	0.00390625	0.012	0.0039	**	Wilcoxon
335	Sphinganine	Value	Adverse_reaction_occurred	Tolerance_established	0.00390625	0.012	0.0039	**	Wilcoxon
336	Sphinganine	Value	Baseline	Tolerance_established	0.42578125	0.49	0.4258	ns	Wilcoxon
337	1alpha,25-Dihydroxy-3-Deoxy-19-Norvitamin D3 / 1alpha,25-Dihydroxy-3-Deoxy-19-Norcholecalciferol	Value	Adverse_reaction_occurred	Baseline	0.00390625	0.012	0.0039	**	Wilcoxon
338	1alpha,25-Dihydroxy-3-Deoxy-19-Norvitamin D3 / 1alpha,25-Dihydroxy-3-Deoxy-19-Norcholecalciferol	Value	Adverse_reaction_occurred	Tolerance_established	0.00390625	0.012	0.0039	**	Wilcoxon
339	1alpha,25-Dihydroxy-3-Deoxy-19-Norvitamin D3 / 1alpha,25-Dihydroxy-3-Deoxy-19-Norcholecalciferol	Value	Baseline	Tolerance_established	0.0546875	0.089	0.0547	ns	Wilcoxon
340	2-(9r-(15z-Docosenoyloxy)-3-Methyl-2z-Decenoyloxy)-Ethanesulfonic Acid	Value	Adverse_reaction_occurred	Baseline	0.00390625	0.012	0.0039	**	Wilcoxon
341	2-(9r-(15z-Docosenoyloxy)-3-Methyl-2z-Decenoyloxy)-Ethanesulfonic Acid	Value	Adverse_reaction_occurred	Tolerance_established	0.0078125	0.016	0.0078	**	Wilcoxon
342	2-(9r-(15z-Docosenoyloxy)-3-Methyl-2z-Decenoyloxy)-Ethanesulfonic Acid	Value	Baseline	Tolerance_established	0.01953125	0.036	0.0195	*	Wilcoxon
343	Beta-D-Fructose 2,6-Bisphosphate	Value	Adverse_reaction_occurred	Baseline	0.0546875	0.089	0.0547	ns	Wilcoxon
344	Beta-D-Fructose 2,6-Bisphosphate	Value	Adverse_reaction_occurred	Tolerance_established	0.0078125	0.016	0.0078	**	Wilcoxon
345	Beta-D-Fructose 2,6-Bisphosphate	Value	Baseline	Tolerance_established	0.12890625	0.18	0.1289	ns	Wilcoxon
346	1-O-(2r-Hydroxy-Nonadecyl)-Sn-Glycerol	Value	Adverse_reaction_occurred	Baseline	0.00390625	0.012	0.0039	**	Wilcoxon
347	1-O-(2r-Hydroxy-Nonadecyl)-Sn-Glycerol	Value	Adverse_reaction_occurred	Tolerance_established	0.00390625	0.012	0.0039	**	Wilcoxon
348	1-O-(2r-Hydroxy-Nonadecyl)-Sn-Glycerol	Value	Baseline	Tolerance_established	0.359375	0.43	0.3594	ns	Wilcoxon
349	Phellonic Acid	Value	Adverse_reaction_occurred	Baseline	0.0546875	0.089	0.0547	ns	Wilcoxon
350	Phellonic Acid	Value	Adverse_reaction_occurred	Tolerance_established	0.00390625	0.012	0.0039	**	Wilcoxon
351	Phellonic Acid	Value	Baseline	Tolerance_established	0.0078125	0.016	0.0078	**	Wilcoxon
352	2-Keto-3-Hydroxyoctadecanoic Acid	Value	Adverse_reaction_occurred	Baseline	0.00390625	0.012	0.0039	**	Wilcoxon
353	2-Keto-3-Hydroxyoctadecanoic Acid	Value	Adverse_reaction_occurred	Tolerance_established	0.0078125	0.016	0.0078	**	Wilcoxon
354	2-Keto-3-Hydroxyoctadecanoic Acid	Value	Baseline	Tolerance_established	0.00390625	0.012	0.0039	**	Wilcoxon
355	20-Eicosanolide	Value	Adverse_reaction_occurred	Baseline	0.00390625	0.012	0.0039	**	Wilcoxon
356	20-Eicosanolide	Value	Adverse_reaction_occurred	Tolerance_established	0.09765625	0.14	0.0977	ns	Wilcoxon
357	20-Eicosanolide	Value	Baseline	Tolerance_established	0.5703125	0.63	0.5703	ns	Wilcoxon
358	SM(d18:0/20:2(11Z,14Z))	Value	Adverse_reaction_occurred	Baseline	0.0078125	0.016	0.0078	**	Wilcoxon
359	SM(d18:0/20:2(11Z,14Z))	Value	Adverse_reaction_occurred	Tolerance_established	0.0078125	0.016	0.0078	**	Wilcoxon
360	SM(d18:0/20:2(11Z,14Z))	Value	Baseline	Tolerance_established	0.01953125	0.036	0.0195	*	Wilcoxon
361	MGDG(20:5(5Z,8Z,11Z,14Z,17Z)/18:3(9Z,12Z,15Z))	Value	Adverse_reaction_occurred	Baseline	0.00390625	0.012	0.0039	**	Wilcoxon
362	MGDG(20:5(5Z,8Z,11Z,14Z,17Z)/18:3(9Z,12Z,15Z))	Value	Adverse_reaction_occurred	Tolerance_established	0.00390625	0.012	0.0039	**	Wilcoxon
363	MGDG(20:5(5Z,8Z,11Z,14Z,17Z)/18:3(9Z,12Z,15Z))	Value	Baseline	Tolerance_established	0.49609375	0.56	0.4961	ns	Wilcoxon
364	Bursin	Value	Adverse_reaction_occurred	Baseline	0.00390625	0.012	0.0039	**	Wilcoxon
365	Bursin	Value	Adverse_reaction_occurred	Tolerance_established	0.00390625	0.012	0.0039	**	Wilcoxon
366	Bursin	Value	Baseline	Tolerance_established	0.30078125	0.36	0.3008	ns	Wilcoxon
367	10-Oxo-13-Hydroxy-11-Octadecenoic Acid	Value	Adverse_reaction_occurred	Baseline	0.359375	0.43	0.3594	ns	Wilcoxon
368	10-Oxo-13-Hydroxy-11-Octadecenoic Acid	Value	Adverse_reaction_occurred	Tolerance_established	0.203125	0.26	0.2031	ns	Wilcoxon
369	10-Oxo-13-Hydroxy-11-Octadecenoic Acid	Value	Baseline	Tolerance_established	0.5703125	0.63	0.5703	ns	Wilcoxon
370	Gamma- 12(13)-Epode	Value	Adverse_reaction_occurred	Baseline	0.0546875	0.089	0.0547	ns	Wilcoxon
371	Gamma- 12(13)-Epode	Value	Adverse_reaction_occurred	Tolerance_established	0.734375	0.77	0.7344	ns	Wilcoxon
372	Gamma- 12(13)-Epode	Value	Baseline	Tolerance_established	0.42578125	0.49	0.4258	ns	Wilcoxon
373	24-Methylene-Cholesterol Sulfate	Value	Adverse_reaction_occurred	Baseline	0.0078125	0.016	0.0078	**	Wilcoxon
374	24-Methylene-Cholesterol Sulfate	Value	Adverse_reaction_occurred	Tolerance_established	0.0078125	0.016	0.0078	**	Wilcoxon
375	24-Methylene-Cholesterol Sulfate	Value	Baseline	Tolerance_established	0.01171875	0.023	0.0117	*	Wilcoxon
376	PG(O-16:0/0:0)	Value	Adverse_reaction_occurred	Baseline	0.0078125	0.016	0.0078	**	Wilcoxon
377	PG(O-16:0/0:0)	Value	Adverse_reaction_occurred	Tolerance_established	0.0078125	0.016	0.0078	**	Wilcoxon
378	PG(O-16:0/0:0)	Value	Baseline	Tolerance_established	0.359375	0.43	0.3594	ns	Wilcoxon
379	Beta-D-Galactosyl	Value	Adverse_reaction_occurred	Baseline	0.0546875	0.089	0.0547	ns	Wilcoxon
380	Beta-D-Galactosyl	Value	Adverse_reaction_occurred	Tolerance_established	0.02734375	0.048	0.0273	*	Wilcoxon
381	Beta-D-Galactosyl	Value	Baseline	Tolerance_established	0.65234375	0.7	0.6523	ns	Wilcoxon
382	DG(8:0/13:0/0:0)	Value	Adverse_reaction_occurred	Baseline	0.00390625	0.012	0.0039	**	Wilcoxon
383	DG(8:0/13:0/0:0)	Value	Adverse_reaction_occurred	Tolerance_established	0.00390625	0.012	0.0039	**	Wilcoxon
384	DG(8:0/13:0/0:0)	Value	Baseline	Tolerance_established	0.01171875	0.023	0.0117	*	Wilcoxon
385	Isoketocamphoric Acid	Value	Adverse_reaction_occurred	Baseline	0.12890625	0.18	0.1289	ns	Wilcoxon
386	Isoketocamphoric Acid	Value	Adverse_reaction_occurred	Tolerance_established	0.49609375	0.56	0.4961	ns	Wilcoxon
387	Isoketocamphoric Acid	Value	Baseline	Tolerance_established	0.203125	0.26	0.2031	ns	Wilcoxon
388	2-Carboxy-1-[5-(2-Carboxy-1-Pyrrolidinyl)-2-Hydroxy-2,4-Pentadienylidene]Pyrrolidinium	Value	Adverse_reaction_occurred	Baseline	0.02734375	0.048	0.0273	*	Wilcoxon
389	2-Carboxy-1-[5-(2-Carboxy-1-Pyrrolidinyl)-2-Hydroxy-2,4-Pentadienylidene]Pyrrolidinium	Value	Adverse_reaction_occurred	Tolerance_established	0.42578125	0.49	0.4258	ns	Wilcoxon
390	2-Carboxy-1-[5-(2-Carboxy-1-Pyrrolidinyl)-2-Hydroxy-2,4-Pentadienylidene]Pyrrolidinium	Value	Baseline	Tolerance_established	0.0390625	0.067	0.0391	*	Wilcoxon
391	4alpha-Formyl-5alpha-Cholesta-8-En-3beta-Ol	Value	Adverse_reaction_occurred	Baseline	0.00390625	0.012	0.0039	**	Wilcoxon
392	4alpha-Formyl-5alpha-Cholesta-8-En-3beta-Ol	Value	Adverse_reaction_occurred	Tolerance_established	0.07421875	0.12	0.0742	ns	Wilcoxon
393	4alpha-Formyl-5alpha-Cholesta-8-En-3beta-Ol	Value	Baseline	Tolerance_established	0.0078125	0.016	0.0078	**	Wilcoxon
394	Bispyribac	Value	Adverse_reaction_occurred	Baseline	0.0078125	0.016	0.0078	**	Wilcoxon
395	Bispyribac	Value	Adverse_reaction_occurred	Tolerance_established	0.00390625	0.012	0.0039	**	Wilcoxon
396	Bispyribac	Value	Baseline	Tolerance_established	0.00390625	0.012	0.0039	**	Wilcoxon
397	PI(18:0/19:0)	Value	Adverse_reaction_occurred	Baseline	0.00390625	0.012	0.0039	**	Wilcoxon
398	PI(18:0/19:0)	Value	Adverse_reaction_occurred	Tolerance_established	0.00390625	0.012	0.0039	**	Wilcoxon
399	PI(18:0/19:0)	Value	Baseline	Tolerance_established	0.01171875	0.023	0.0117	*	Wilcoxon
400	Oryzanol C	Value	Adverse_reaction_occurred	Baseline	0.0078125	0.016	0.0078	**	Wilcoxon
401	Oryzanol C	Value	Adverse_reaction_occurred	Tolerance_established	0.0078125	0.016	0.0078	**	Wilcoxon
402	Oryzanol C	Value	Baseline	Tolerance_established	0.01171875	0.023	0.0117	*	Wilcoxon
403	Pgf1beta	Value	Adverse_reaction_occurred	Baseline	0.00390625	0.012	0.0039	**	Wilcoxon
404	Pgf1beta	Value	Adverse_reaction_occurred	Tolerance_established	0.00390625	0.012	0.0039	**	Wilcoxon
405	Pgf1beta	Value	Baseline	Tolerance_established	0.01171875	0.023	0.0117	*	Wilcoxon
406	5-Phenyl-1,3-Pentadiyne	Value	Adverse_reaction_occurred	Baseline	0.00390625	0.012	0.0039	**	Wilcoxon
407	5-Phenyl-1,3-Pentadiyne	Value	Adverse_reaction_occurred	Tolerance_established	0.12890625	0.18	0.1289	ns	Wilcoxon
408	5-Phenyl-1,3-Pentadiyne	Value	Baseline	Tolerance_established	0.09765625	0.14	0.0977	ns	Wilcoxon
409	Paliperidone Palmitate	Value	Adverse_reaction_occurred	Baseline	0.00390625	0.012	0.0039	**	Wilcoxon
410	Paliperidone Palmitate	Value	Adverse_reaction_occurred	Tolerance_established	0.00390625	0.012	0.0039	**	Wilcoxon
411	Paliperidone Palmitate	Value	Baseline	Tolerance_established	0.01171875	0.023	0.0117	*	Wilcoxon
412	2-(5,8-Tetradecadienyl)Cyclobutanone	Value	Adverse_reaction_occurred	Baseline	0.359375	0.43	0.3594	ns	Wilcoxon
413	2-(5,8-Tetradecadienyl)Cyclobutanone	Value	Adverse_reaction_occurred	Tolerance_established	0.65234375	0.7	0.6523	ns	Wilcoxon
414	2-(5,8-Tetradecadienyl)Cyclobutanone	Value	Baseline	Tolerance_established	0.12890625	0.18	0.1289	ns	Wilcoxon
415	S-(2-Benzothiazolyl)Cysteine	Value	Adverse_reaction_occurred	Baseline	0.00390625	0.012	0.0039	**	Wilcoxon
416	S-(2-Benzothiazolyl)Cysteine	Value	Adverse_reaction_occurred	Tolerance_established	0.00390625	0.012	0.0039	**	Wilcoxon
417	S-(2-Benzothiazolyl)Cysteine	Value	Baseline	Tolerance_established	0.203125	0.26	0.2031	ns	Wilcoxon
418	1h-Pyrido[3,2-C][1,2]Diazepine	Value	Adverse_reaction_occurred	Baseline	0.00390625	0.012	0.0039	**	Wilcoxon
419	1h-Pyrido[3,2-C][1,2]Diazepine	Value	Adverse_reaction_occurred	Tolerance_established	0.0546875	0.089	0.0547	ns	Wilcoxon
420	1h-Pyrido[3,2-C][1,2]Diazepine	Value	Baseline	Tolerance_established	0.09765625	0.14	0.0977	ns	Wilcoxon
421	(6r)-Vitamin D3 6,19-Sulfur Dioxide Adduct / (6r)-Cholecalciferol 6,19-Sulfur Dioxide Adduct	Value	Adverse_reaction_occurred	Baseline	0.00390625	0.012	0.0039	**	Wilcoxon
422	(6r)-Vitamin D3 6,19-Sulfur Dioxide Adduct / (6r)-Cholecalciferol 6,19-Sulfur Dioxide Adduct	Value	Adverse_reaction_occurred	Tolerance_established	0.0078125	0.016	0.0078	**	Wilcoxon
423	(6r)-Vitamin D3 6,19-Sulfur Dioxide Adduct / (6r)-Cholecalciferol 6,19-Sulfur Dioxide Adduct	Value	Baseline	Tolerance_established	0.07421875	0.12	0.0742	ns	Wilcoxon
424	DG(20:5(5Z,8Z,11Z,14Z,17Z)/20:5(5Z,8Z,11Z,14Z,17Z)/0:0)	Value	Adverse_reaction_occurred	Baseline	0.0078125	0.016	0.0078	**	Wilcoxon
425	DG(20:5(5Z,8Z,11Z,14Z,17Z)/20:5(5Z,8Z,11Z,14Z,17Z)/0:0)	Value	Adverse_reaction_occurred	Tolerance_established	0.0078125	0.016	0.0078	**	Wilcoxon
426	DG(20:5(5Z,8Z,11Z,14Z,17Z)/20:5(5Z,8Z,11Z,14Z,17Z)/0:0)	Value	Baseline	Tolerance_established	0.01953125	0.036	0.0195	*	Wilcoxon
427	18-Hydroxy-9r,10s-Epoxy-Stearic Acid	Value	Adverse_reaction_occurred	Baseline	0.00390625	0.012	0.0039	**	Wilcoxon
428	18-Hydroxy-9r,10s-Epoxy-Stearic Acid	Value	Adverse_reaction_occurred	Tolerance_established	0.00390625	0.012	0.0039	**	Wilcoxon
429	18-Hydroxy-9r,10s-Epoxy-Stearic Acid	Value	Baseline	Tolerance_established	0.49609375	0.56	0.4961	ns	Wilcoxon
430	Jp83	Value	Adverse_reaction_occurred	Baseline	0.0078125	0.016	0.0078	**	Wilcoxon
431	Jp83	Value	Adverse_reaction_occurred	Tolerance_established	0.65234375	0.7	0.6523	ns	Wilcoxon
432	Jp83	Value	Baseline	Tolerance_established	0.203125	0.26	0.2031	ns	Wilcoxon
433	PG(i-22:0/6 keto-PGF1alpha)	Value	Adverse_reaction_occurred	Baseline	0.00390625	0.012	0.0039	**	Wilcoxon
434	PG(i-22:0/6 keto-PGF1alpha)	Value	Adverse_reaction_occurred	Tolerance_established	0.00390625	0.012	0.0039	**	Wilcoxon
435	PG(i-22:0/6 keto-PGF1alpha)	Value	Baseline	Tolerance_established	1	1	1.0000	ns	Wilcoxon
436	N,N-Dimethyl-Safingol	Value	Adverse_reaction_occurred	Baseline	0.42578125	0.49	0.4258	ns	Wilcoxon
437	N,N-Dimethyl-Safingol	Value	Adverse_reaction_occurred	Tolerance_established	0.91015625	0.93	0.9102	ns	Wilcoxon
438	N,N-Dimethyl-Safingol	Value	Baseline	Tolerance_established	0.42578125	0.49	0.4258	ns	Wilcoxon
439	6e-Hexadecenoic Acid	Value	Adverse_reaction_occurred	Baseline	0.09765625	0.14	0.0977	ns	Wilcoxon
440	6e-Hexadecenoic Acid	Value	Adverse_reaction_occurred	Tolerance_established	0.8203125	0.85	0.8203	ns	Wilcoxon
441	6e-Hexadecenoic Acid	Value	Baseline	Tolerance_established	0.12890625	0.18	0.1289	ns	Wilcoxon
442	3-O-Alpha-L-Rhamnopyranosyl-3-Hydroxymyristoyl-3-Hydroxydecanoic Acid	Value	Adverse_reaction_occurred	Baseline	0.00390625	0.012	0.0039	**	Wilcoxon
443	3-O-Alpha-L-Rhamnopyranosyl-3-Hydroxymyristoyl-3-Hydroxydecanoic Acid	Value	Adverse_reaction_occurred	Tolerance_established	0.00390625	0.012	0.0039	**	Wilcoxon
444	3-O-Alpha-L-Rhamnopyranosyl-3-Hydroxymyristoyl-3-Hydroxydecanoic Acid	Value	Baseline	Tolerance_established	0.07421875	0.12	0.0742	ns	Wilcoxon
445	1-Naphthoate	Value	Adverse_reaction_occurred	Baseline	0.0078125	0.016	0.0078	**	Wilcoxon
446	1-Naphthoate	Value	Adverse_reaction_occurred	Tolerance_established	0.02734375	0.048	0.0273	*	Wilcoxon
447	1-Naphthoate	Value	Baseline	Tolerance_established	0.1640625	0.22	0.1641	ns	Wilcoxon
448	13-(Beta-D-Glucosyloxy)Docosanoic Acid	Value	Adverse_reaction_occurred	Baseline	0.00390625	0.012	0.0039	**	Wilcoxon
449	13-(Beta-D-Glucosyloxy)Docosanoic Acid	Value	Adverse_reaction_occurred	Tolerance_established	0.00390625	0.012	0.0039	**	Wilcoxon
450	13-(Beta-D-Glucosyloxy)Docosanoic Acid	Value	Baseline	Tolerance_established	0.42578125	0.49	0.4258	ns	Wilcoxon
451	Dl-12-Hydroxy Stearic Acid	Value	Adverse_reaction_occurred	Baseline	0.0078125	0.016	0.0078	**	Wilcoxon
452	Dl-12-Hydroxy Stearic Acid	Value	Adverse_reaction_occurred	Tolerance_established	0.00390625	0.012	0.0039	**	Wilcoxon
453	Dl-12-Hydroxy Stearic Acid	Value	Baseline	Tolerance_established	0.30078125	0.36	0.3008	ns	Wilcoxon
454	PI(O-16:0/19:1(9Z))	Value	Adverse_reaction_occurred	Baseline	0.0078125	0.016	0.0078	**	Wilcoxon
455	PI(O-16:0/19:1(9Z))	Value	Adverse_reaction_occurred	Tolerance_established	0.00390625	0.012	0.0039	**	Wilcoxon
456	PI(O-16:0/19:1(9Z))	Value	Baseline	Tolerance_established	0.02734375	0.048	0.0273	*	Wilcoxon
457	10-(3,4-Dimethyl-5-Pentylfuran-2-Yl)Decanoylcarnitine	Value	Adverse_reaction_occurred	Baseline	0.00390625	0.012	0.0039	**	Wilcoxon
458	10-(3,4-Dimethyl-5-Pentylfuran-2-Yl)Decanoylcarnitine	Value	Adverse_reaction_occurred	Tolerance_established	0.00390625	0.012	0.0039	**	Wilcoxon
459	10-(3,4-Dimethyl-5-Pentylfuran-2-Yl)Decanoylcarnitine	Value	Baseline	Tolerance_established	0.30078125	0.36	0.3008	ns	Wilcoxon
460	Lespedeol A	Value	Adverse_reaction_occurred	Baseline	0.0078125	0.016	0.0078	**	Wilcoxon
461	Lespedeol A	Value	Adverse_reaction_occurred	Tolerance_established	0.00390625	0.012	0.0039	**	Wilcoxon
462	Lespedeol A	Value	Baseline	Tolerance_established	0.23395283347059	0.3	0.2340	ns	Wilcoxon
463	N-Palmitoyl Threonine	Value	Adverse_reaction_occurred	Baseline	0.0078125	0.016	0.0078	**	Wilcoxon
464	N-Palmitoyl Threonine	Value	Adverse_reaction_occurred	Tolerance_established	0.0078125	0.016	0.0078	**	Wilcoxon
465	N-Palmitoyl Threonine	Value	Baseline	Tolerance_established	0.01953125	0.036	0.0195	*	Wilcoxon
466	Stearic Acid	Value	Adverse_reaction_occurred	Baseline	0.02734375	0.048	0.0273	*	Wilcoxon
467	Stearic Acid	Value	Adverse_reaction_occurred	Tolerance_established	0.25	0.31	0.2500	ns	Wilcoxon
468	Stearic Acid	Value	Baseline	Tolerance_established	0.02734375	0.048	0.0273	*	Wilcoxon
469	(+)-12-Hydroxy-9z-Hexadecenoic Acid	Value	Adverse_reaction_occurred	Baseline	0.12890625	0.18	0.1289	ns	Wilcoxon
470	(+)-12-Hydroxy-9z-Hexadecenoic Acid	Value	Adverse_reaction_occurred	Tolerance_established	0.0390625	0.067	0.0391	*	Wilcoxon
471	(+)-12-Hydroxy-9z-Hexadecenoic Acid	Value	Baseline	Tolerance_established	0.12890625	0.18	0.1289	ns	Wilcoxon
472	4-Amino-8-(2-Fluoro-6-Methoxyphenyl)-N-Propylcinnoline-3-Carboxamide	Value	Adverse_reaction_occurred	Baseline	0.00390625	0.012	0.0039	**	Wilcoxon
473	4-Amino-8-(2-Fluoro-6-Methoxyphenyl)-N-Propylcinnoline-3-Carboxamide	Value	Adverse_reaction_occurred	Tolerance_established	0.65234375	0.7	0.6523	ns	Wilcoxon
474	4-Amino-8-(2-Fluoro-6-Methoxyphenyl)-N-Propylcinnoline-3-Carboxamide	Value	Baseline	Tolerance_established	0.01953125	0.036	0.0195	*	Wilcoxon
475	DAT(16:0/22:0(2Me[S],4Me[S]))	Value	Adverse_reaction_occurred	Baseline	0.00390625	0.012	0.0039	**	Wilcoxon
476	DAT(16:0/22:0(2Me[S],4Me[S]))	Value	Adverse_reaction_occurred	Tolerance_established	0.00390625	0.012	0.0039	**	Wilcoxon
477	DAT(16:0/22:0(2Me[S],4Me[S]))	Value	Baseline	Tolerance_established	0.01171875	0.023	0.0117	*	Wilcoxon
478	Methylgingerol	Value	Adverse_reaction_occurred	Baseline	0.49609375	0.56	0.4961	ns	Wilcoxon
479	Methylgingerol	Value	Adverse_reaction_occurred	Tolerance_established	0.1640625	0.22	0.1641	ns	Wilcoxon
480	Methylgingerol	Value	Baseline	Tolerance_established	0.0546875	0.089	0.0547	ns	Wilcoxon
481	Clidinium	Value	Adverse_reaction_occurred	Baseline	0.00390625	0.012	0.0039	**	Wilcoxon
482	Clidinium	Value	Adverse_reaction_occurred	Tolerance_established	0.00390625	0.012	0.0039	**	Wilcoxon
483	Clidinium	Value	Baseline	Tolerance_established	0.1640625	0.22	0.1641	ns	Wilcoxon
484	Eta-Tocopherol	Value	Adverse_reaction_occurred	Baseline	0.00390625	0.012	0.0039	**	Wilcoxon
485	Eta-Tocopherol	Value	Adverse_reaction_occurred	Tolerance_established	0.00390625	0.012	0.0039	**	Wilcoxon
486	Eta-Tocopherol	Value	Baseline	Tolerance_established	0.09765625	0.14	0.0977	ns	Wilcoxon
487	Berkeleylactone L	Value	Adverse_reaction_occurred	Baseline	0.359375	0.43	0.3594	ns	Wilcoxon
488	Berkeleylactone L	Value	Adverse_reaction_occurred	Tolerance_established	0.734375	0.77	0.7344	ns	Wilcoxon
489	Berkeleylactone L	Value	Baseline	Tolerance_established	0.42578125	0.49	0.4258	ns	Wilcoxon
490	PI(P-16:0/15:1(9Z))	Value	Adverse_reaction_occurred	Baseline	0.0078125	0.016	0.0078	**	Wilcoxon
491	PI(P-16:0/15:1(9Z))	Value	Adverse_reaction_occurred	Tolerance_established	0.0078125	0.016	0.0078	**	Wilcoxon
492	PI(P-16:0/15:1(9Z))	Value	Baseline	Tolerance_established	0.359375	0.43	0.3594	ns	Wilcoxon
493	DG(13:0/8:0/0:0)	Value	Adverse_reaction_occurred	Baseline	0.00390625	0.012	0.0039	**	Wilcoxon
494	DG(13:0/8:0/0:0)	Value	Adverse_reaction_occurred	Tolerance_established	0.00390625	0.012	0.0039	**	Wilcoxon
495	DG(13:0/8:0/0:0)	Value	Baseline	Tolerance_established	0.12890625	0.18	0.1289	ns	Wilcoxon
496	Phosphohydroxypyruvic Acid	Value	Adverse_reaction_occurred	Baseline	0.01953125	0.036	0.0195	*	Wilcoxon
497	Phosphohydroxypyruvic Acid	Value	Adverse_reaction_occurred	Tolerance_established	0.09765625	0.14	0.0977	ns	Wilcoxon
498	Phosphohydroxypyruvic Acid	Value	Baseline	Tolerance_established	0.12890625	0.18	0.1289	ns	Wilcoxon
499	3-Hydroxy Valeric Acid	Value	Adverse_reaction_occurred	Baseline	0.00390625	0.012	0.0039	**	Wilcoxon
500	3-Hydroxy Valeric Acid	Value	Adverse_reaction_occurred	Tolerance_established	0.00390625	0.012	0.0039	**	Wilcoxon
501	3-Hydroxy Valeric Acid	Value	Baseline	Tolerance_established	0.25	0.31	0.2500	ns	Wilcoxon
502	PC(22:4(7Z,10Z,13Z,16Z)/22:5(4Z,7Z,10Z,13Z,16Z))	Value	Adverse_reaction_occurred	Baseline	0.00390625	0.012	0.0039	**	Wilcoxon
503	PC(22:4(7Z,10Z,13Z,16Z)/22:5(4Z,7Z,10Z,13Z,16Z))	Value	Adverse_reaction_occurred	Tolerance_established	0.00390625	0.012	0.0039	**	Wilcoxon
504	PC(22:4(7Z,10Z,13Z,16Z)/22:5(4Z,7Z,10Z,13Z,16Z))	Value	Baseline	Tolerance_established	0.00390625	0.012	0.0039	**	Wilcoxon
505	6,7-Epoxy-9z-Octadecene	Value	Adverse_reaction_occurred	Baseline	0.00390625	0.012	0.0039	**	Wilcoxon
506	6,7-Epoxy-9z-Octadecene	Value	Adverse_reaction_occurred	Tolerance_established	0.09765625	0.14	0.0977	ns	Wilcoxon
507	6,7-Epoxy-9z-Octadecene	Value	Baseline	Tolerance_established	0.00390625	0.012	0.0039	**	Wilcoxon
508	PA(13:0/17:2(9Z,12Z))	Value	Adverse_reaction_occurred	Baseline	0.00390625	0.012	0.0039	**	Wilcoxon
509	PA(13:0/17:2(9Z,12Z))	Value	Adverse_reaction_occurred	Tolerance_established	0.00390625	0.012	0.0039	**	Wilcoxon
510	PA(13:0/17:2(9Z,12Z))	Value	Baseline	Tolerance_established	0.00390625	0.012	0.0039	**	Wilcoxon
511	(3beta,22r,23r,24s)-3,22,23-Trihydroxystigmastan-6-One	Value	Adverse_reaction_occurred	Baseline	0.0078125	0.016	0.0078	**	Wilcoxon
512	(3beta,22r,23r,24s)-3,22,23-Trihydroxystigmastan-6-One	Value	Adverse_reaction_occurred	Tolerance_established	0.0078125	0.016	0.0078	**	Wilcoxon
513	(3beta,22r,23r,24s)-3,22,23-Trihydroxystigmastan-6-One	Value	Baseline	Tolerance_established	0.01171875	0.023	0.0117	*	Wilcoxon
514	Asebotoxin	Value	Adverse_reaction_occurred	Baseline	0.30078125	0.36	0.3008	ns	Wilcoxon
515	Asebotoxin	Value	Adverse_reaction_occurred	Tolerance_established	1	1	1.0000	ns	Wilcoxon
516	Asebotoxin	Value	Baseline	Tolerance_established	0.91015625	0.93	0.9102	ns	Wilcoxon
517	Scyphostatin A	Value	Adverse_reaction_occurred	Baseline	0.00390625	0.012	0.0039	**	Wilcoxon
518	Scyphostatin A	Value	Adverse_reaction_occurred	Tolerance_established	0.00390625	0.012	0.0039	**	Wilcoxon
519	Scyphostatin A	Value	Baseline	Tolerance_established	0.01171875	0.023	0.0117	*	Wilcoxon
520	Isoricinoleic Acid	Value	Adverse_reaction_occurred	Baseline	0.00390625	0.012	0.0039	**	Wilcoxon
521	Isoricinoleic Acid	Value	Adverse_reaction_occurred	Tolerance_established	0.0078125	0.016	0.0078	**	Wilcoxon
522	Isoricinoleic Acid	Value	Baseline	Tolerance_established	0.0390625	0.067	0.0391	*	Wilcoxon
523	Sulfate	Value	Adverse_reaction_occurred	Baseline	0.0078125	0.016	0.0078	**	Wilcoxon
524	Sulfate	Value	Adverse_reaction_occurred	Tolerance_established	0.01953125	0.036	0.0195	*	Wilcoxon
525	Sulfate	Value	Baseline	Tolerance_established	0.203125	0.26	0.2031	ns	Wilcoxon
526	22s,23s-Methylenecholesterol	Value	Adverse_reaction_occurred	Baseline	0.00390625	0.012	0.0039	**	Wilcoxon
527	22s,23s-Methylenecholesterol	Value	Adverse_reaction_occurred	Tolerance_established	0.01171875	0.023	0.0117	*	Wilcoxon
528	22s,23s-Methylenecholesterol	Value	Baseline	Tolerance_established	0.65234375	0.7	0.6523	ns	Wilcoxon
529	2s-Hydroxypalmitic Acid	Value	Adverse_reaction_occurred	Baseline	0.00390625	0.012	0.0039	**	Wilcoxon
530	2s-Hydroxypalmitic Acid	Value	Adverse_reaction_occurred	Tolerance_established	0.00390625	0.012	0.0039	**	Wilcoxon
531	2s-Hydroxypalmitic Acid	Value	Baseline	Tolerance_established	0.0078125	0.016	0.0078	**	Wilcoxon
532	N-Nitrosoanatabine	Value	Adverse_reaction_occurred	Baseline	0.07421875	0.12	0.0742	ns	Wilcoxon
533	N-Nitrosoanatabine	Value	Adverse_reaction_occurred	Tolerance_established	0.203125	0.26	0.2031	ns	Wilcoxon
534	N-Nitrosoanatabine	Value	Baseline	Tolerance_established	0.91015625	0.93	0.9102	ns	Wilcoxon
535	Isoniazid	Value	Adverse_reaction_occurred	Baseline	0.00390625	0.012	0.0039	**	Wilcoxon
536	Isoniazid	Value	Adverse_reaction_occurred	Tolerance_established	0.09765625	0.14	0.0977	ns	Wilcoxon
537	Isoniazid	Value	Baseline	Tolerance_established	0.00390625	0.012	0.0039	**	Wilcoxon
538	9(10)-Epome	Value	Adverse_reaction_occurred	Baseline	0.0078125	0.016	0.0078	**	Wilcoxon
539	9(10)-Epome	Value	Adverse_reaction_occurred	Tolerance_established	0.00390625	0.012	0.0039	**	Wilcoxon
540	9(10)-Epome	Value	Baseline	Tolerance_established	0.0078125	0.016	0.0078	**	Wilcoxon
541	5-Amino-Pentanoic Acid	Value	Adverse_reaction_occurred	Baseline	0.00390625	0.012	0.0039	**	Wilcoxon
542	5-Amino-Pentanoic Acid	Value	Adverse_reaction_occurred	Tolerance_established	0.00390625	0.012	0.0039	**	Wilcoxon
543	5-Amino-Pentanoic Acid	Value	Baseline	Tolerance_established	0.1640625	0.22	0.1641	ns	Wilcoxon
544	Aspartyl-Cysteine	Value	Adverse_reaction_occurred	Baseline	0.0078125	0.016	0.0078	**	Wilcoxon
545	Aspartyl-Cysteine	Value	Adverse_reaction_occurred	Tolerance_established	0.00390625	0.012	0.0039	**	Wilcoxon
546	Aspartyl-Cysteine	Value	Baseline	Tolerance_established	0.49609375	0.56	0.4961	ns	Wilcoxon
547	N-Oleyl-Ala-His	Value	Adverse_reaction_occurred	Baseline	0.0078125	0.016	0.0078	**	Wilcoxon
548	N-Oleyl-Ala-His	Value	Adverse_reaction_occurred	Tolerance_established	0.01953125	0.036	0.0195	*	Wilcoxon
549	N-Oleyl-Ala-His	Value	Baseline	Tolerance_established	0.65234375	0.7	0.6523	ns	Wilcoxon
550	Ginsenoside Rh1	Value	Adverse_reaction_occurred	Baseline	0.00390625	0.012	0.0039	**	Wilcoxon
551	Ginsenoside Rh1	Value	Adverse_reaction_occurred	Tolerance_established	0.0078125	0.016	0.0078	**	Wilcoxon
552	Ginsenoside Rh1	Value	Baseline	Tolerance_established	0.00390625	0.012	0.0039	**	Wilcoxon
553	Agelaxanthin C	Value	Adverse_reaction_occurred	Baseline	0.00390625	0.012	0.0039	**	Wilcoxon
554	Agelaxanthin C	Value	Adverse_reaction_occurred	Tolerance_established	0.00390625	0.012	0.0039	**	Wilcoxon
555	Agelaxanthin C	Value	Baseline	Tolerance_established	0.01953125	0.036	0.0195	*	Wilcoxon
556	DAT(16:0/23:0(2Me[S],3OH[S],4Me[S],6Me[S]))	Value	Adverse_reaction_occurred	Baseline	0.00390625	0.012	0.0039	**	Wilcoxon
557	DAT(16:0/23:0(2Me[S],3OH[S],4Me[S],6Me[S]))	Value	Adverse_reaction_occurred	Tolerance_established	0.00390625	0.012	0.0039	**	Wilcoxon
558	DAT(16:0/23:0(2Me[S],3OH[S],4Me[S],6Me[S]))	Value	Baseline	Tolerance_established	0.0078125	0.016	0.0078	**	Wilcoxon
559	6-Amino-4-(4-Phenoxyphenylethylamino)Quinazoline	Value	Adverse_reaction_occurred	Baseline	0.0078125	0.016	0.0078	**	Wilcoxon
560	6-Amino-4-(4-Phenoxyphenylethylamino)Quinazoline	Value	Adverse_reaction_occurred	Tolerance_established	0.00390625	0.012	0.0039	**	Wilcoxon
561	6-Amino-4-(4-Phenoxyphenylethylamino)Quinazoline	Value	Baseline	Tolerance_established	0.12890625	0.18	0.1289	ns	Wilcoxon
562	PG(6:0/6:0)	Value	Adverse_reaction_occurred	Baseline	0.0390625	0.067	0.0391	*	Wilcoxon
563	PG(6:0/6:0)	Value	Adverse_reaction_occurred	Tolerance_established	0.91015625	0.93	0.9102	ns	Wilcoxon
564	PG(6:0/6:0)	Value	Baseline	Tolerance_established	0.07421875	0.12	0.0742	ns	Wilcoxon
565	3-Methylhexadecanoylcarnitine	Value	Adverse_reaction_occurred	Baseline	0.00390625	0.012	0.0039	**	Wilcoxon
566	3-Methylhexadecanoylcarnitine	Value	Adverse_reaction_occurred	Tolerance_established	0.0078125	0.016	0.0078	**	Wilcoxon
567	3-Methylhexadecanoylcarnitine	Value	Baseline	Tolerance_established	0.0078125	0.016	0.0078	**	Wilcoxon
568	6alpha-Acetoxy-Hopane-16beta,22-Diol	Value	Adverse_reaction_occurred	Baseline	0.00390625	0.012	0.0039	**	Wilcoxon
569	6alpha-Acetoxy-Hopane-16beta,22-Diol	Value	Adverse_reaction_occurred	Tolerance_established	0.02734375	0.048	0.0273	*	Wilcoxon
570	6alpha-Acetoxy-Hopane-16beta,22-Diol	Value	Baseline	Tolerance_established	0.09765625	0.14	0.0977	ns	Wilcoxon
571	1-(O-Alpha-D-Glucopyranosyl)-25-Keto-(1,3r,27r)-Octacosanetriol	Value	Adverse_reaction_occurred	Baseline	0.00390625	0.012	0.0039	**	Wilcoxon
572	1-(O-Alpha-D-Glucopyranosyl)-25-Keto-(1,3r,27r)-Octacosanetriol	Value	Adverse_reaction_occurred	Tolerance_established	0.00390625	0.012	0.0039	**	Wilcoxon
573	1-(O-Alpha-D-Glucopyranosyl)-25-Keto-(1,3r,27r)-Octacosanetriol	Value	Baseline	Tolerance_established	0.583882420770365	0.64	0.5839	ns	Wilcoxon
574	Candoxatril	Value	Adverse_reaction_occurred	Baseline	0.00390625	0.012	0.0039	**	Wilcoxon
575	Candoxatril	Value	Adverse_reaction_occurred	Tolerance_established	0.00390625	0.012	0.0039	**	Wilcoxon
576	Candoxatril	Value	Baseline	Tolerance_established	0.49609375	0.56	0.4961	ns	Wilcoxon
577	9-Hydroxylinoleic Acid	Value	Adverse_reaction_occurred	Baseline	0.00390625	0.012	0.0039	**	Wilcoxon
578	9-Hydroxylinoleic Acid	Value	Adverse_reaction_occurred	Tolerance_established	0.00390625	0.012	0.0039	**	Wilcoxon
579	9-Hydroxylinoleic Acid	Value	Baseline	Tolerance_established	0.09765625	0.14	0.0977	ns	Wilcoxon
580	Netilmicin	Value	Adverse_reaction_occurred	Baseline	0.00390625	0.012	0.0039	**	Wilcoxon
581	Netilmicin	Value	Adverse_reaction_occurred	Tolerance_established	0.00390625	0.012	0.0039	**	Wilcoxon
582	Netilmicin	Value	Baseline	Tolerance_established	0.49609375	0.56	0.4961	ns	Wilcoxon
583	Boceprevir	Value	Adverse_reaction_occurred	Baseline	0.0078125	0.016	0.0078	**	Wilcoxon
584	Boceprevir	Value	Adverse_reaction_occurred	Tolerance_established	0.8203125	0.85	0.8203	ns	Wilcoxon
585	Boceprevir	Value	Baseline	Tolerance_established	0.01953125	0.036	0.0195	*	Wilcoxon
586	Triethylene Glycol	Value	Adverse_reaction_occurred	Baseline	0.00390625	0.012	0.0039	**	Wilcoxon
587	Triethylene Glycol	Value	Adverse_reaction_occurred	Tolerance_established	0.00390625	0.012	0.0039	**	Wilcoxon
588	Triethylene Glycol	Value	Baseline	Tolerance_established	0.09765625	0.14	0.0977	ns	Wilcoxon
589	19r-Hydroxy-Pge2	Value	Adverse_reaction_occurred	Baseline	0.49609375	0.56	0.4961	ns	Wilcoxon
590	19r-Hydroxy-Pge2	Value	Adverse_reaction_occurred	Tolerance_established	0.12890625	0.18	0.1289	ns	Wilcoxon
591	19r-Hydroxy-Pge2	Value	Baseline	Tolerance_established	0.42578125	0.49	0.4258	ns	Wilcoxon
592	Isoorientin 6-O-Hexoside	Value	Adverse_reaction_occurred	Baseline	0.02734375	0.048	0.0273	*	Wilcoxon
593	Isoorientin 6-O-Hexoside	Value	Adverse_reaction_occurred	Tolerance_established	0.0078125	0.016	0.0078	**	Wilcoxon
594	Isoorientin 6-O-Hexoside	Value	Baseline	Tolerance_established	0.0390625	0.067	0.0391	*	Wilcoxon
595	2-(2-Butoxyethoxy)Ethanol	Value	Adverse_reaction_occurred	Baseline	0.0546875	0.089	0.0547	ns	Wilcoxon
596	2-(2-Butoxyethoxy)Ethanol	Value	Adverse_reaction_occurred	Tolerance_established	0.1640625	0.22	0.1641	ns	Wilcoxon
597	2-(2-Butoxyethoxy)Ethanol	Value	Baseline	Tolerance_established	0.359375	0.43	0.3594	ns	Wilcoxon
598	Bhos#36	Value	Adverse_reaction_occurred	Baseline	0.00390625	0.012	0.0039	**	Wilcoxon
599	Bhos#36	Value	Adverse_reaction_occurred	Tolerance_established	0.00390625	0.012	0.0039	**	Wilcoxon
600	Bhos#36	Value	Baseline	Tolerance_established	0.91015625	0.93	0.9102	ns	Wilcoxon
601	6,8-Dihydroxy-Octanoic Acid	Value	Adverse_reaction_occurred	Baseline	0.00390625	0.012	0.0039	**	Wilcoxon
602	6,8-Dihydroxy-Octanoic Acid	Value	Adverse_reaction_occurred	Tolerance_established	0.0078125	0.016	0.0078	**	Wilcoxon
603	6,8-Dihydroxy-Octanoic Acid	Value	Baseline	Tolerance_established	0.01171875	0.023	0.0117	*	Wilcoxon
604	O-Tetradecanoylcarnitine	Value	Adverse_reaction_occurred	Baseline	0.0078125	0.016	0.0078	**	Wilcoxon
605	O-Tetradecanoylcarnitine	Value	Adverse_reaction_occurred	Tolerance_established	0.0078125	0.016	0.0078	**	Wilcoxon
606	O-Tetradecanoylcarnitine	Value	Baseline	Tolerance_established	0.8203125	0.85	0.8203	ns	Wilcoxon
607	Cyclopentanetridecanoic Acid	Value	Adverse_reaction_occurred	Baseline	0.00390625	0.012	0.0039	**	Wilcoxon
608	Cyclopentanetridecanoic Acid	Value	Adverse_reaction_occurred	Tolerance_established	0.00390625	0.012	0.0039	**	Wilcoxon
609	Cyclopentanetridecanoic Acid	Value	Baseline	Tolerance_established	0.49609375	0.56	0.4961	ns	Wilcoxon
610	Tranylcypromine	Value	Adverse_reaction_occurred	Baseline	0.01953125	0.036	0.0195	*	Wilcoxon
611	Tranylcypromine	Value	Adverse_reaction_occurred	Tolerance_established	0.359375	0.43	0.3594	ns	Wilcoxon
612	Tranylcypromine	Value	Baseline	Tolerance_established	0.0546875	0.089	0.0547	ns	Wilcoxon
613	Lysocellin	Value	Adverse_reaction_occurred	Baseline	0.00390625	0.012	0.0039	**	Wilcoxon
614	Lysocellin	Value	Adverse_reaction_occurred	Tolerance_established	0.00390625	0.012	0.0039	**	Wilcoxon
615	Lysocellin	Value	Baseline	Tolerance_established	0.42578125	0.49	0.4258	ns	Wilcoxon
616	1-(6-[1]-Ladderane-Hexanoyl)-2-(8-[3]-Ladderane-Octanyl)-Sn-Glycerol	Value	Adverse_reaction_occurred	Baseline	0.00390625	0.012	0.0039	**	Wilcoxon
617	1-(6-[1]-Ladderane-Hexanoyl)-2-(8-[3]-Ladderane-Octanyl)-Sn-Glycerol	Value	Adverse_reaction_occurred	Tolerance_established	0.00390625	0.012	0.0039	**	Wilcoxon
618	1-(6-[1]-Ladderane-Hexanoyl)-2-(8-[3]-Ladderane-Octanyl)-Sn-Glycerol	Value	Baseline	Tolerance_established	0.01171875	0.023	0.0117	*	Wilcoxon
619	Homoavicholic Acid	Value	Adverse_reaction_occurred	Baseline	0.00390625	0.012	0.0039	**	Wilcoxon
620	Homoavicholic Acid	Value	Adverse_reaction_occurred	Tolerance_established	0.00390625	0.012	0.0039	**	Wilcoxon
621	Homoavicholic Acid	Value	Baseline	Tolerance_established	0.00390625	0.012	0.0039	**	Wilcoxon
622	Dodecyl Glucoside	Value	Adverse_reaction_occurred	Baseline	0.00390625	0.012	0.0039	**	Wilcoxon
623	Dodecyl Glucoside	Value	Adverse_reaction_occurred	Tolerance_established	0.00390625	0.012	0.0039	**	Wilcoxon
624	Dodecyl Glucoside	Value	Baseline	Tolerance_established	0.07421875	0.12	0.0742	ns	Wilcoxon
625	Hemiasterlin	Value	Adverse_reaction_occurred	Baseline	0.00390625	0.012	0.0039	**	Wilcoxon
626	Hemiasterlin	Value	Adverse_reaction_occurred	Tolerance_established	0.8203125	0.85	0.8203	ns	Wilcoxon
627	Hemiasterlin	Value	Baseline	Tolerance_established	0.0078125	0.016	0.0078	**	Wilcoxon
628	N-Propylurea	Value	Adverse_reaction_occurred	Baseline	0.30078125	0.36	0.3008	ns	Wilcoxon
629	N-Propylurea	Value	Adverse_reaction_occurred	Tolerance_established	0.09765625	0.14	0.0977	ns	Wilcoxon
630	N-Propylurea	Value	Baseline	Tolerance_established	0.1640625	0.22	0.1641	ns	Wilcoxon
631	Epsilon-Caprolactam	Value	Adverse_reaction_occurred	Baseline	0.0546875	0.089	0.0547	ns	Wilcoxon
632	Epsilon-Caprolactam	Value	Adverse_reaction_occurred	Tolerance_established	0.65234375	0.7	0.6523	ns	Wilcoxon
633	Epsilon-Caprolactam	Value	Baseline	Tolerance_established	0.734375	0.77	0.7344	ns	Wilcoxon
634	Calcium Ascorbate	Value	Adverse_reaction_occurred	Baseline	0.49609375	0.56	0.4961	ns	Wilcoxon
635	Calcium Ascorbate	Value	Adverse_reaction_occurred	Tolerance_established	0.0546875	0.089	0.0547	ns	Wilcoxon
636	Calcium Ascorbate	Value	Baseline	Tolerance_established	0.0546875	0.089	0.0547	ns	Wilcoxon
637	SM(d17:1/20:3(6,8,11)-OH(5))	Value	Adverse_reaction_occurred	Baseline	0.0078125	0.016	0.0078	**	Wilcoxon
638	SM(d17:1/20:3(6,8,11)-OH(5))	Value	Adverse_reaction_occurred	Tolerance_established	0.00390625	0.012	0.0039	**	Wilcoxon
639	SM(d17:1/20:3(6,8,11)-OH(5))	Value	Baseline	Tolerance_established	0.12890625	0.18	0.1289	ns	Wilcoxon
640	5-Hydroxy-7,3',4'-Trimethoxy-8-Methylisoflavone 5-O-Neohesperidoside	Value	Adverse_reaction_occurred	Baseline	0.00390625	0.012	0.0039	**	Wilcoxon
641	5-Hydroxy-7,3',4'-Trimethoxy-8-Methylisoflavone 5-O-Neohesperidoside	Value	Adverse_reaction_occurred	Tolerance_established	0.00390625	0.012	0.0039	**	Wilcoxon
642	5-Hydroxy-7,3',4'-Trimethoxy-8-Methylisoflavone 5-O-Neohesperidoside	Value	Baseline	Tolerance_established	0.91015625	0.93	0.9102	ns	Wilcoxon
643	Eicosanedioic Acid	Value	Adverse_reaction_occurred	Baseline	0.00390625	0.012	0.0039	**	Wilcoxon
644	Eicosanedioic Acid	Value	Adverse_reaction_occurred	Tolerance_established	0.00390625	0.012	0.0039	**	Wilcoxon
645	Eicosanedioic Acid	Value	Baseline	Tolerance_established	0.00390625	0.012	0.0039	**	Wilcoxon
646	2,3-Diaminopyridine	Value	Adverse_reaction_occurred	Baseline	0.12890625	0.18	0.1289	ns	Wilcoxon
647	2,3-Diaminopyridine	Value	Adverse_reaction_occurred	Tolerance_established	0.42578125	0.49	0.4258	ns	Wilcoxon
648	2,3-Diaminopyridine	Value	Baseline	Tolerance_established	0.91015625	0.93	0.9102	ns	Wilcoxon
649	7beta-Hydroxycholesterol	Value	Adverse_reaction_occurred	Baseline	0.00390625	0.012	0.0039	**	Wilcoxon
650	7beta-Hydroxycholesterol	Value	Adverse_reaction_occurred	Tolerance_established	0.0078125	0.016	0.0078	**	Wilcoxon
651	7beta-Hydroxycholesterol	Value	Baseline	Tolerance_established	0.01953125	0.036	0.0195	*	Wilcoxon
652	Ursolic Aldehyde	Value	Adverse_reaction_occurred	Baseline	0.0078125	0.016	0.0078	**	Wilcoxon
653	Ursolic Aldehyde	Value	Adverse_reaction_occurred	Tolerance_established	0.07421875	0.12	0.0742	ns	Wilcoxon
654	Ursolic Aldehyde	Value	Baseline	Tolerance_established	0.07421875	0.12	0.0742	ns	Wilcoxon
655	(7e,13e)-9,15-Dihydroxy-4,10,16-Trimethyl-1,5,11-Trioxacyclohexadeca-7,13-Diene-2,6,12-Trione	Value	Adverse_reaction_occurred	Baseline	0.0546875	0.089	0.0547	ns	Wilcoxon
656	(7e,13e)-9,15-Dihydroxy-4,10,16-Trimethyl-1,5,11-Trioxacyclohexadeca-7,13-Diene-2,6,12-Trione	Value	Adverse_reaction_occurred	Tolerance_established	0.91015625	0.93	0.9102	ns	Wilcoxon
657	(7e,13e)-9,15-Dihydroxy-4,10,16-Trimethyl-1,5,11-Trioxacyclohexadeca-7,13-Diene-2,6,12-Trione	Value	Baseline	Tolerance_established	0.02734375	0.048	0.0273	*	Wilcoxon
658	PC(14:0/0:0)	Value	Adverse_reaction_occurred	Baseline	0.00390625	0.012	0.0039	**	Wilcoxon
659	PC(14:0/0:0)	Value	Adverse_reaction_occurred	Tolerance_established	0.00390625	0.012	0.0039	**	Wilcoxon
660	PC(14:0/0:0)	Value	Baseline	Tolerance_established	0.01953125	0.036	0.0195	*	Wilcoxon
661	Myristoylglycine	Value	Adverse_reaction_occurred	Baseline	0.49609375	0.56	0.4961	ns	Wilcoxon
662	Myristoylglycine	Value	Adverse_reaction_occurred	Tolerance_established	0.734375	0.77	0.7344	ns	Wilcoxon
663	Myristoylglycine	Value	Baseline	Tolerance_established	0.65234375	0.7	0.6523	ns	Wilcoxon
664	Lithocholic Acid 3-O-Glucuronide	Value	Adverse_reaction_occurred	Baseline	0.91015625	0.93	0.9102	ns	Wilcoxon
665	Lithocholic Acid 3-O-Glucuronide	Value	Adverse_reaction_occurred	Tolerance_established	0.42578125	0.49	0.4258	ns	Wilcoxon
666	Lithocholic Acid 3-O-Glucuronide	Value	Baseline	Tolerance_established	0.359375	0.43	0.3594	ns	Wilcoxon
667	1,2-Diphenylhydrazine	Value	Adverse_reaction_occurred	Baseline	0.01171875	0.023	0.0117	*	Wilcoxon
668	1,2-Diphenylhydrazine	Value	Adverse_reaction_occurred	Tolerance_established	0.00390625	0.012	0.0039	**	Wilcoxon
669	1,2-Diphenylhydrazine	Value	Baseline	Tolerance_established	0.91015625	0.93	0.9102	ns	Wilcoxon
670	PG(18:0/6 keto-PGF1alpha)	Value	Adverse_reaction_occurred	Baseline	0.00390625	0.012	0.0039	**	Wilcoxon
671	PG(18:0/6 keto-PGF1alpha)	Value	Adverse_reaction_occurred	Tolerance_established	0.00390625	0.012	0.0039	**	Wilcoxon
672	PG(18:0/6 keto-PGF1alpha)	Value	Baseline	Tolerance_established	0.108319380730004	0.16	0.1083	ns	Wilcoxon
673	Perviridisinol B	Value	Adverse_reaction_occurred	Baseline	0.00390625	0.012	0.0039	**	Wilcoxon
674	Perviridisinol B	Value	Adverse_reaction_occurred	Tolerance_established	0.00390625	0.012	0.0039	**	Wilcoxon
675	Perviridisinol B	Value	Baseline	Tolerance_established	1	1	1.0000	ns	Wilcoxon
676	PC(16:0/9:0(COOH))	Value	Adverse_reaction_occurred	Baseline	0.5703125	0.63	0.5703	ns	Wilcoxon
677	PC(16:0/9:0(COOH))	Value	Adverse_reaction_occurred	Tolerance_established	0.25	0.31	0.2500	ns	Wilcoxon
678	PC(16:0/9:0(COOH))	Value	Baseline	Tolerance_established	0.12890625	0.18	0.1289	ns	Wilcoxon
679	MG(0:0/18:1(9Z)-O(12,13)/0:0)	Value	Adverse_reaction_occurred	Baseline	0.00390625	0.012	0.0039	**	Wilcoxon
680	MG(0:0/18:1(9Z)-O(12,13)/0:0)	Value	Adverse_reaction_occurred	Tolerance_established	0.0390625	0.067	0.0391	*	Wilcoxon
681	MG(0:0/18:1(9Z)-O(12,13)/0:0)	Value	Baseline	Tolerance_established	0.00390625	0.012	0.0039	**	Wilcoxon
682	Palmitic Acid	Value	Adverse_reaction_occurred	Baseline	0.25	0.31	0.2500	ns	Wilcoxon
683	Palmitic Acid	Value	Adverse_reaction_occurred	Tolerance_established	0.49609375	0.56	0.4961	ns	Wilcoxon
684	Palmitic Acid	Value	Baseline	Tolerance_established	0.42578125	0.49	0.4258	ns	Wilcoxon
685	4-Methylbenzaldehyde	Value	Adverse_reaction_occurred	Baseline	0.0390625	0.067	0.0391	*	Wilcoxon
686	4-Methylbenzaldehyde	Value	Adverse_reaction_occurred	Tolerance_established	0.00390625	0.012	0.0039	**	Wilcoxon
687	4-Methylbenzaldehyde	Value	Baseline	Tolerance_established	0.49609375	0.56	0.4961	ns	Wilcoxon
688	4alpha-Phorbol 12,13-Didecanoate	Value	Adverse_reaction_occurred	Baseline	0.00390625	0.012	0.0039	**	Wilcoxon
689	4alpha-Phorbol 12,13-Didecanoate	Value	Adverse_reaction_occurred	Tolerance_established	0.01171875	0.023	0.0117	*	Wilcoxon
690	4alpha-Phorbol 12,13-Didecanoate	Value	Baseline	Tolerance_established	0.07421875	0.12	0.0742	ns	Wilcoxon
691	Zymosterol Intermediate 1c	Value	Adverse_reaction_occurred	Baseline	0.00390625	0.012	0.0039	**	Wilcoxon
692	Zymosterol Intermediate 1c	Value	Adverse_reaction_occurred	Tolerance_established	0.0078125	0.016	0.0078	**	Wilcoxon
693	Zymosterol Intermediate 1c	Value	Baseline	Tolerance_established	0.12890625	0.18	0.1289	ns	Wilcoxon
694	4alpha,24beta-Dimethyl-5alpha-Cholest-22-En-3beta-4beta-Diol	Value	Adverse_reaction_occurred	Baseline	0.0078125	0.016	0.0078	**	Wilcoxon
695	4alpha,24beta-Dimethyl-5alpha-Cholest-22-En-3beta-4beta-Diol	Value	Adverse_reaction_occurred	Tolerance_established	0.09765625	0.14	0.0977	ns	Wilcoxon
696	4alpha,24beta-Dimethyl-5alpha-Cholest-22-En-3beta-4beta-Diol	Value	Baseline	Tolerance_established	0.12890625	0.18	0.1289	ns	Wilcoxon
697	9e,11z,13e-Octadecatrienoic Acid	Value	Adverse_reaction_occurred	Baseline	0.07421875	0.12	0.0742	ns	Wilcoxon
698	9e,11z,13e-Octadecatrienoic Acid	Value	Adverse_reaction_occurred	Tolerance_established	0.65234375	0.7	0.6523	ns	Wilcoxon
699	9e,11z,13e-Octadecatrienoic Acid	Value	Baseline	Tolerance_established	0.203125	0.26	0.2031	ns	Wilcoxon
700	8h-Purin-8-One, 6-Amino-7,9-Dihydro-2-((1s)-1-Methylbutoxy)-9-(5-(1-Piperidinyl)Pentyl)-	Value	Adverse_reaction_occurred	Baseline	0.91015625	0.93	0.9102	ns	Wilcoxon
701	8h-Purin-8-One, 6-Amino-7,9-Dihydro-2-((1s)-1-Methylbutoxy)-9-(5-(1-Piperidinyl)Pentyl)-	Value	Adverse_reaction_occurred	Tolerance_established	0.5703125	0.63	0.5703	ns	Wilcoxon
702	8h-Purin-8-One, 6-Amino-7,9-Dihydro-2-((1s)-1-Methylbutoxy)-9-(5-(1-Piperidinyl)Pentyl)-	Value	Baseline	Tolerance_established	0.359375	0.43	0.3594	ns	Wilcoxon
703	PE(P-16:0/0:0)	Value	Adverse_reaction_occurred	Baseline	1	1	1.0000	ns	Wilcoxon
704	PE(P-16:0/0:0)	Value	Adverse_reaction_occurred	Tolerance_established	1	1	1.0000	ns	Wilcoxon
705	PE(P-16:0/0:0)	Value	Baseline	Tolerance_established	0.42578125	0.49	0.4258	ns	Wilcoxon
706	3,5-Di-O-Methyl-8-Prenylafzelechin-4beta-Ol	Value	Adverse_reaction_occurred	Baseline	0.00390625	0.012	0.0039	**	Wilcoxon
707	3,5-Di-O-Methyl-8-Prenylafzelechin-4beta-Ol	Value	Adverse_reaction_occurred	Tolerance_established	0.734375	0.77	0.7344	ns	Wilcoxon
708	3,5-Di-O-Methyl-8-Prenylafzelechin-4beta-Ol	Value	Baseline	Tolerance_established	0.07421875	0.12	0.0742	ns	Wilcoxon
709	3,4-Dimethyl-5-Carboxymethyl-2-Furanpropanoic Acid	Value	Adverse_reaction_occurred	Baseline	0.0390625	0.067	0.0391	*	Wilcoxon
710	3,4-Dimethyl-5-Carboxymethyl-2-Furanpropanoic Acid	Value	Adverse_reaction_occurred	Tolerance_established	0.0078125	0.016	0.0078	**	Wilcoxon
711	3,4-Dimethyl-5-Carboxymethyl-2-Furanpropanoic Acid	Value	Baseline	Tolerance_established	0.0546875	0.089	0.0547	ns	Wilcoxon
712	N-Benzyl-13-Oxo-9e,11e-Octadecadienamide	Value	Adverse_reaction_occurred	Baseline	0.12890625	0.18	0.1289	ns	Wilcoxon
713	N-Benzyl-13-Oxo-9e,11e-Octadecadienamide	Value	Adverse_reaction_occurred	Tolerance_established	0.09765625	0.14	0.0977	ns	Wilcoxon
714	N-Benzyl-13-Oxo-9e,11e-Octadecadienamide	Value	Baseline	Tolerance_established	0.12890625	0.18	0.1289	ns	Wilcoxon
715	Hemsleyanoside	Value	Adverse_reaction_occurred	Baseline	0.0390625	0.067	0.0391	*	Wilcoxon
716	Hemsleyanoside	Value	Adverse_reaction_occurred	Tolerance_established	0.02734375	0.048	0.0273	*	Wilcoxon
717	Hemsleyanoside	Value	Baseline	Tolerance_established	0.203125	0.26	0.2031	ns	Wilcoxon
718	Neuromedin N	Value	Adverse_reaction_occurred	Baseline	0.07421875	0.12	0.0742	ns	Wilcoxon
719	Neuromedin N	Value	Adverse_reaction_occurred	Tolerance_established	0.0078125	0.016	0.0078	**	Wilcoxon
720	Neuromedin N	Value	Baseline	Tolerance_established	0.00390625	0.012	0.0039	**	Wilcoxon
721	N-(3beta,7beta,Dihydroxycholest-5-En-24-Oyl) Glycine	Value	Adverse_reaction_occurred	Baseline	0.00390625	0.012	0.0039	**	Wilcoxon
722	N-(3beta,7beta,Dihydroxycholest-5-En-24-Oyl) Glycine	Value	Adverse_reaction_occurred	Tolerance_established	0.0078125	0.016	0.0078	**	Wilcoxon
723	N-(3beta,7beta,Dihydroxycholest-5-En-24-Oyl) Glycine	Value	Baseline	Tolerance_established	0.07421875	0.12	0.0742	ns	Wilcoxon
724	3alpha,7alpha,12alpha,16alpha-Tetrahydroxy-5beta-Cholan-24-Oic Acid	Value	Adverse_reaction_occurred	Baseline	0.00390625	0.012	0.0039	**	Wilcoxon
725	3alpha,7alpha,12alpha,16alpha-Tetrahydroxy-5beta-Cholan-24-Oic Acid	Value	Adverse_reaction_occurred	Tolerance_established	0.25	0.31	0.2500	ns	Wilcoxon
726	3alpha,7alpha,12alpha,16alpha-Tetrahydroxy-5beta-Cholan-24-Oic Acid	Value	Baseline	Tolerance_established	0.12890625	0.18	0.1289	ns	Wilcoxon
727	Cis-Gondoic Acid	Value	Adverse_reaction_occurred	Baseline	0.00390625	0.012	0.0039	**	Wilcoxon
728	Cis-Gondoic Acid	Value	Adverse_reaction_occurred	Tolerance_established	0.00390625	0.012	0.0039	**	Wilcoxon
729	Cis-Gondoic Acid	Value	Baseline	Tolerance_established	0.12890625	0.18	0.1289	ns	Wilcoxon
730	Nematoic Acid	Value	Adverse_reaction_occurred	Baseline	0.00390625	0.012	0.0039	**	Wilcoxon
731	Nematoic Acid	Value	Adverse_reaction_occurred	Tolerance_established	0.0078125	0.016	0.0078	**	Wilcoxon
732	Nematoic Acid	Value	Baseline	Tolerance_established	0.0078125	0.016	0.0078	**	Wilcoxon
733	2,6,8,12-Tetramethyl-2,4-Tridecadien-1-Ol	Value	Adverse_reaction_occurred	Baseline	0.02734375	0.048	0.0273	*	Wilcoxon
734	2,6,8,12-Tetramethyl-2,4-Tridecadien-1-Ol	Value	Adverse_reaction_occurred	Tolerance_established	0.0078125	0.016	0.0078	**	Wilcoxon
735	2,6,8,12-Tetramethyl-2,4-Tridecadien-1-Ol	Value	Baseline	Tolerance_established	0.0078125	0.016	0.0078	**	Wilcoxon
736	Anandamide (20:2, n-6)	Value	Adverse_reaction_occurred	Baseline	0.00390625	0.012	0.0039	**	Wilcoxon
737	Anandamide (20:2, n-6)	Value	Adverse_reaction_occurred	Tolerance_established	0.09765625	0.14	0.0977	ns	Wilcoxon
738	Anandamide (20:2, n-6)	Value	Baseline	Tolerance_established	0.25	0.31	0.2500	ns	Wilcoxon
739	Gorgost-5-En-3beta,7alpha,11alpha,12beta-Tetrol 11-Acetate	Value	Adverse_reaction_occurred	Baseline	0.00390625	0.012	0.0039	**	Wilcoxon
740	Gorgost-5-En-3beta,7alpha,11alpha,12beta-Tetrol 11-Acetate	Value	Adverse_reaction_occurred	Tolerance_established	0.42578125	0.49	0.4258	ns	Wilcoxon
741	Gorgost-5-En-3beta,7alpha,11alpha,12beta-Tetrol 11-Acetate	Value	Baseline	Tolerance_established	0.00390625	0.012	0.0039	**	Wilcoxon
742	Histamine	Value	Adverse_reaction_occurred	Baseline	1	1	1.0000	ns	Wilcoxon
743	Histamine	Value	Adverse_reaction_occurred	Tolerance_established	0.1640625	0.22	0.1641	ns	Wilcoxon
744	Histamine	Value	Baseline	Tolerance_established	0.09765625	0.14	0.0977	ns	Wilcoxon
745	Myo-Inositol	Value	Adverse_reaction_occurred	Baseline	0.00390625	0.012	0.0039	**	Wilcoxon
746	Myo-Inositol	Value	Adverse_reaction_occurred	Tolerance_established	0.00390625	0.012	0.0039	**	Wilcoxon
747	Myo-Inositol	Value	Baseline	Tolerance_established	0.734375	0.77	0.7344	ns	Wilcoxon
748	SM(d19:0/20:3(6,8,11)-OH(5))	Value	Adverse_reaction_occurred	Baseline	0.12890625	0.18	0.1289	ns	Wilcoxon
749	SM(d19:0/20:3(6,8,11)-OH(5))	Value	Adverse_reaction_occurred	Tolerance_established	0.09765625	0.14	0.0977	ns	Wilcoxon
750	SM(d19:0/20:3(6,8,11)-OH(5))	Value	Baseline	Tolerance_established	0.0078125	0.016	0.0078	**	Wilcoxon
751	PS(O-16:0/19:0)	Value	Adverse_reaction_occurred	Baseline	0.00390625	0.012	0.0039	**	Wilcoxon
752	PS(O-16:0/19:0)	Value	Adverse_reaction_occurred	Tolerance_established	0.00390625	0.012	0.0039	**	Wilcoxon
753	PS(O-16:0/19:0)	Value	Baseline	Tolerance_established	0.02734375	0.048	0.0273	*	Wilcoxon
754	PA(24:0/PGJ2)	Value	Adverse_reaction_occurred	Baseline	0.01171875	0.023	0.0117	*	Wilcoxon
755	PA(24:0/PGJ2)	Value	Adverse_reaction_occurred	Tolerance_established	0.0546875	0.089	0.0547	ns	Wilcoxon
756	PA(24:0/PGJ2)	Value	Baseline	Tolerance_established	0.1640625	0.22	0.1641	ns	Wilcoxon
757	Benzyl Butyl Phthalate	Value	Adverse_reaction_occurred	Baseline	0.09765625	0.14	0.0977	ns	Wilcoxon
758	Benzyl Butyl Phthalate	Value	Adverse_reaction_occurred	Tolerance_established	0.8203125	0.85	0.8203	ns	Wilcoxon
759	Benzyl Butyl Phthalate	Value	Baseline	Tolerance_established	0.12890625	0.18	0.1289	ns	Wilcoxon
760	2-Hydroxyhexadecanoylcarnitine	Value	Adverse_reaction_occurred	Baseline	0.00390625	0.012	0.0039	**	Wilcoxon
761	2-Hydroxyhexadecanoylcarnitine	Value	Adverse_reaction_occurred	Tolerance_established	0.0078125	0.016	0.0078	**	Wilcoxon
762	2-Hydroxyhexadecanoylcarnitine	Value	Baseline	Tolerance_established	0.00390625	0.012	0.0039	**	Wilcoxon
763	DG(8:0/6 keto-PGF1alpha/0:0)	Value	Adverse_reaction_occurred	Baseline	0.00390625	0.012	0.0039	**	Wilcoxon
764	DG(8:0/6 keto-PGF1alpha/0:0)	Value	Adverse_reaction_occurred	Tolerance_established	0.49609375	0.56	0.4961	ns	Wilcoxon
765	DG(8:0/6 keto-PGF1alpha/0:0)	Value	Baseline	Tolerance_established	0.00390625	0.012	0.0039	**	Wilcoxon
766	Dihydrophaseic Acid 4-O-Beta-D-Glucoside	Value	Adverse_reaction_occurred	Baseline	0.00390625	0.012	0.0039	**	Wilcoxon
767	Dihydrophaseic Acid 4-O-Beta-D-Glucoside	Value	Adverse_reaction_occurred	Tolerance_established	0.00390625	0.012	0.0039	**	Wilcoxon
768	Dihydrophaseic Acid 4-O-Beta-D-Glucoside	Value	Baseline	Tolerance_established	0.0078125	0.016	0.0078	**	Wilcoxon
769	Pc(Dime(9,3)/Monome(11,3))	Value	Adverse_reaction_occurred	Baseline	0.00390625	0.012	0.0039	**	Wilcoxon
770	Pc(Dime(9,3)/Monome(11,3))	Value	Adverse_reaction_occurred	Tolerance_established	0.00390625	0.012	0.0039	**	Wilcoxon
771	Pc(Dime(9,3)/Monome(11,3))	Value	Baseline	Tolerance_established	0.058707408431205	0.096	0.0587	ns	Wilcoxon
772	26,26,26-Trifluoro-25-Hydroxyvitamin D3	Value	Adverse_reaction_occurred	Baseline	0.00390625	0.012	0.0039	**	Wilcoxon
773	26,26,26-Trifluoro-25-Hydroxyvitamin D3	Value	Adverse_reaction_occurred	Tolerance_established	0.01953125	0.036	0.0195	*	Wilcoxon
774	26,26,26-Trifluoro-25-Hydroxyvitamin D3	Value	Baseline	Tolerance_established	0.12890625	0.18	0.1289	ns	Wilcoxon
775	N-Nitrosothiazolidine-4-Carboxylic Acid	Value	Adverse_reaction_occurred	Baseline	0.0546875	0.089	0.0547	ns	Wilcoxon
776	N-Nitrosothiazolidine-4-Carboxylic Acid	Value	Adverse_reaction_occurred	Tolerance_established	0.0078125	0.016	0.0078	**	Wilcoxon
777	N-Nitrosothiazolidine-4-Carboxylic Acid	Value	Baseline	Tolerance_established	0.0546875	0.089	0.0547	ns	Wilcoxon
778	S-Japonin	Value	Adverse_reaction_occurred	Baseline	0.00390625	0.012	0.0039	**	Wilcoxon
779	S-Japonin	Value	Adverse_reaction_occurred	Tolerance_established	0.00390625	0.012	0.0039	**	Wilcoxon
780	S-Japonin	Value	Baseline	Tolerance_established	0.02734375	0.048	0.0273	*	Wilcoxon
781	2-Chloro-L-Phenylalanine	Value	Adverse_reaction_occurred	Baseline	0.00390625	0.012	0.0039	**	Wilcoxon
782	2-Chloro-L-Phenylalanine	Value	Adverse_reaction_occurred	Tolerance_established	0.09765625	0.14	0.0977	ns	Wilcoxon
783	2-Chloro-L-Phenylalanine	Value	Baseline	Tolerance_established	0.01953125	0.036	0.0195	*	Wilcoxon
784	Malic Acid	Value	Adverse_reaction_occurred	Baseline	0.0078125	0.016	0.0078	**	Wilcoxon
785	Malic Acid	Value	Adverse_reaction_occurred	Tolerance_established	0.00390625	0.012	0.0039	**	Wilcoxon
786	Malic Acid	Value	Baseline	Tolerance_established	0.49609375	0.56	0.4961	ns	Wilcoxon
787	2-(3-Phenylpropyl)Pyridine	Value	Adverse_reaction_occurred	Baseline	0.00390625	0.012	0.0039	**	Wilcoxon
788	2-(3-Phenylpropyl)Pyridine	Value	Adverse_reaction_occurred	Tolerance_established	0.0078125	0.016	0.0078	**	Wilcoxon
789	2-(3-Phenylpropyl)Pyridine	Value	Baseline	Tolerance_established	0.105645429201877	0.15	0.1056	ns	Wilcoxon
790	15(S)-Hete-Biotin	Value	Adverse_reaction_occurred	Baseline	0.65234375	0.7	0.6523	ns	Wilcoxon
791	15(S)-Hete-Biotin	Value	Adverse_reaction_occurred	Tolerance_established	0.1640625	0.22	0.1641	ns	Wilcoxon
792	15(S)-Hete-Biotin	Value	Baseline	Tolerance_established	0.25	0.31	0.2500	ns	Wilcoxon
793	Notoginsenoside R10	Value	Adverse_reaction_occurred	Baseline	0.0078125	0.016	0.0078	**	Wilcoxon
794	Notoginsenoside R10	Value	Adverse_reaction_occurred	Tolerance_established	0.0078125	0.016	0.0078	**	Wilcoxon
795	Notoginsenoside R10	Value	Baseline	Tolerance_established	0.0546875	0.089	0.0547	ns	Wilcoxon
796	Kaempferide 3-Glucoside-7-Rhamnoside	Value	Adverse_reaction_occurred	Baseline	0.0078125	0.016	0.0078	**	Wilcoxon
797	Kaempferide 3-Glucoside-7-Rhamnoside	Value	Adverse_reaction_occurred	Tolerance_established	0.00390625	0.012	0.0039	**	Wilcoxon
798	Kaempferide 3-Glucoside-7-Rhamnoside	Value	Baseline	Tolerance_established	0.12890625	0.18	0.1289	ns	Wilcoxon
799	Piperonyl Sulfoxide	Value	Adverse_reaction_occurred	Baseline	0.0078125	0.016	0.0078	**	Wilcoxon
800	Piperonyl Sulfoxide	Value	Adverse_reaction_occurred	Tolerance_established	0.0078125	0.016	0.0078	**	Wilcoxon
801	Piperonyl Sulfoxide	Value	Baseline	Tolerance_established	0.00390625	0.012	0.0039	**	Wilcoxon
802	Nonoxynol-9	Value	Adverse_reaction_occurred	Baseline	0.12890625	0.18	0.1289	ns	Wilcoxon
803	Nonoxynol-9	Value	Adverse_reaction_occurred	Tolerance_established	0.09765625	0.14	0.0977	ns	Wilcoxon
804	Nonoxynol-9	Value	Baseline	Tolerance_established	0.42578125	0.49	0.4258	ns	Wilcoxon
805	(5z,9z)-2-Methoxy-Hexacosadienoic Acid	Value	Adverse_reaction_occurred	Baseline	0.00390625	0.012	0.0039	**	Wilcoxon
806	(5z,9z)-2-Methoxy-Hexacosadienoic Acid	Value	Adverse_reaction_occurred	Tolerance_established	0.00390625	0.012	0.0039	**	Wilcoxon
807	(5z,9z)-2-Methoxy-Hexacosadienoic Acid	Value	Baseline	Tolerance_established	0.1640625	0.22	0.1641	ns	Wilcoxon
808	1-O-(2r-Hydroxy-Docosanyl)-Sn-Glycerol	Value	Adverse_reaction_occurred	Baseline	0.00390625	0.012	0.0039	**	Wilcoxon
809	1-O-(2r-Hydroxy-Docosanyl)-Sn-Glycerol	Value	Adverse_reaction_occurred	Tolerance_established	0.0078125	0.016	0.0078	**	Wilcoxon
810	1-O-(2r-Hydroxy-Docosanyl)-Sn-Glycerol	Value	Baseline	Tolerance_established	0.1640625	0.22	0.1641	ns	Wilcoxon
811	Glycine	Value	Adverse_reaction_occurred	Baseline	0.0390625	0.067	0.0391	*	Wilcoxon
812	Glycine	Value	Adverse_reaction_occurred	Tolerance_established	0.734375	0.77	0.7344	ns	Wilcoxon
813	Glycine	Value	Baseline	Tolerance_established	0.25	0.31	0.2500	ns	Wilcoxon
814	Glyceryl Lactooleate	Value	Adverse_reaction_occurred	Baseline	0.00390625	0.012	0.0039	**	Wilcoxon
815	Glyceryl Lactooleate	Value	Adverse_reaction_occurred	Tolerance_established	0.00390625	0.012	0.0039	**	Wilcoxon
816	Glyceryl Lactooleate	Value	Baseline	Tolerance_established	0.07421875	0.12	0.0742	ns	Wilcoxon
817	4-O-Alpha-Cadinylangolensin	Value	Adverse_reaction_occurred	Baseline	0.00390625	0.012	0.0039	**	Wilcoxon
818	4-O-Alpha-Cadinylangolensin	Value	Adverse_reaction_occurred	Tolerance_established	0.00390625	0.012	0.0039	**	Wilcoxon
819	4-O-Alpha-Cadinylangolensin	Value	Baseline	Tolerance_established	0.12890625	0.18	0.1289	ns	Wilcoxon
820	13,14-Dihydroxy-Octadecanoic Acid	Value	Adverse_reaction_occurred	Baseline	0.00390625	0.012	0.0039	**	Wilcoxon
821	13,14-Dihydroxy-Octadecanoic Acid	Value	Adverse_reaction_occurred	Tolerance_established	0.00390625	0.012	0.0039	**	Wilcoxon
822	13,14-Dihydroxy-Octadecanoic Acid	Value	Baseline	Tolerance_established	0.203125	0.26	0.2031	ns	Wilcoxon
823	Rhizoxin	Value	Adverse_reaction_occurred	Baseline	1	1	1.0000	ns	Wilcoxon
824	Rhizoxin	Value	Adverse_reaction_occurred	Tolerance_established	0.30078125	0.36	0.3008	ns	Wilcoxon
825	Rhizoxin	Value	Baseline	Tolerance_established	0.107327557761612	0.16	0.1073	ns	Wilcoxon
826	3,5-Diiodothyronine	Value	Adverse_reaction_occurred	Baseline	0.00390625	0.012	0.0039	**	Wilcoxon
827	3,5-Diiodothyronine	Value	Adverse_reaction_occurred	Tolerance_established	0.0078125	0.016	0.0078	**	Wilcoxon
828	3,5-Diiodothyronine	Value	Baseline	Tolerance_established	0.49609375	0.56	0.4961	ns	Wilcoxon
829	2alpha-Hydroxypyracrenic Acid	Value	Adverse_reaction_occurred	Baseline	0.00390625	0.012	0.0039	**	Wilcoxon
830	2alpha-Hydroxypyracrenic Acid	Value	Adverse_reaction_occurred	Tolerance_established	0.00390625	0.012	0.0039	**	Wilcoxon
831	2alpha-Hydroxypyracrenic Acid	Value	Baseline	Tolerance_established	0.12890625	0.18	0.1289	ns	Wilcoxon
832	Apo-4'-Lycopenal	Value	Adverse_reaction_occurred	Baseline	0.00390625	0.012	0.0039	**	Wilcoxon
833	Apo-4'-Lycopenal	Value	Adverse_reaction_occurred	Tolerance_established	0.00390625	0.012	0.0039	**	Wilcoxon
834	Apo-4'-Lycopenal	Value	Baseline	Tolerance_established	0.0078125	0.016	0.0078	**	Wilcoxon
835	7alpha-Hydroxy-4-Cholesten-3-One	Value	Adverse_reaction_occurred	Baseline	0.00390625	0.012	0.0039	**	Wilcoxon
836	7alpha-Hydroxy-4-Cholesten-3-One	Value	Adverse_reaction_occurred	Tolerance_established	0.0078125	0.016	0.0078	**	Wilcoxon
837	7alpha-Hydroxy-4-Cholesten-3-One	Value	Baseline	Tolerance_established	0.0390625	0.067	0.0391	*	Wilcoxon
838	Galactocerebroside	Value	Adverse_reaction_occurred	Baseline	0.00390625	0.012	0.0039	**	Wilcoxon
839	Galactocerebroside	Value	Adverse_reaction_occurred	Tolerance_established	1	1	1.0000	ns	Wilcoxon
840	Galactocerebroside	Value	Baseline	Tolerance_established	0.0546875	0.089	0.0547	ns	Wilcoxon
841	4alpha-Methyl-Ergosta-6,8(14)-Dien-3beta-Ol	Value	Adverse_reaction_occurred	Baseline	0.00390625	0.012	0.0039	**	Wilcoxon
842	4alpha-Methyl-Ergosta-6,8(14)-Dien-3beta-Ol	Value	Adverse_reaction_occurred	Tolerance_established	0.00390625	0.012	0.0039	**	Wilcoxon
843	4alpha-Methyl-Ergosta-6,8(14)-Dien-3beta-Ol	Value	Baseline	Tolerance_established	0.734375	0.77	0.7344	ns	Wilcoxon
844	MGDG(20:5(5Z,8Z,11Z,14Z,17Z)/18:4(6Z,9Z,12Z,15Z))	Value	Adverse_reaction_occurred	Baseline	0.00390625	0.012	0.0039	**	Wilcoxon
845	MGDG(20:5(5Z,8Z,11Z,14Z,17Z)/18:4(6Z,9Z,12Z,15Z))	Value	Adverse_reaction_occurred	Tolerance_established	0.00390625	0.012	0.0039	**	Wilcoxon
846	MGDG(20:5(5Z,8Z,11Z,14Z,17Z)/18:4(6Z,9Z,12Z,15Z))	Value	Baseline	Tolerance_established	0.150785565027971	0.21	0.1508	ns	Wilcoxon
847	8r,9r,10s-Trihydroxy-6z-Octadecenoic Acid	Value	Adverse_reaction_occurred	Baseline	0.01953125	0.036	0.0195	*	Wilcoxon
848	8r,9r,10s-Trihydroxy-6z-Octadecenoic Acid	Value	Adverse_reaction_occurred	Tolerance_established	0.359375	0.43	0.3594	ns	Wilcoxon
849	8r,9r,10s-Trihydroxy-6z-Octadecenoic Acid	Value	Baseline	Tolerance_established	0.0390625	0.067	0.0391	*	Wilcoxon
850	Vinaginsenoside R12	Value	Adverse_reaction_occurred	Baseline	0.00390625	0.012	0.0039	**	Wilcoxon
851	Vinaginsenoside R12	Value	Adverse_reaction_occurred	Tolerance_established	0.00390625	0.012	0.0039	**	Wilcoxon
852	Vinaginsenoside R12	Value	Baseline	Tolerance_established	0.5703125	0.63	0.5703	ns	Wilcoxon
853	Manoalide	Value	Adverse_reaction_occurred	Baseline	0.00390625	0.012	0.0039	**	Wilcoxon
854	Manoalide	Value	Adverse_reaction_occurred	Tolerance_established	0.07421875	0.12	0.0742	ns	Wilcoxon
855	Manoalide	Value	Baseline	Tolerance_established	0.00390625	0.012	0.0039	**	Wilcoxon
856	2,3-Butanediol	Value	Adverse_reaction_occurred	Baseline	0.00390625	0.012	0.0039	**	Wilcoxon
857	2,3-Butanediol	Value	Adverse_reaction_occurred	Tolerance_established	0.00390625	0.012	0.0039	**	Wilcoxon
858	2,3-Butanediol	Value	Baseline	Tolerance_established	0.1640625	0.22	0.1641	ns	Wilcoxon
859	6alpha-Glucuronosylhyodeoxycholate	Value	Adverse_reaction_occurred	Baseline	0.00390625	0.012	0.0039	**	Wilcoxon
860	6alpha-Glucuronosylhyodeoxycholate	Value	Adverse_reaction_occurred	Tolerance_established	0.8203125	0.85	0.8203	ns	Wilcoxon
861	6alpha-Glucuronosylhyodeoxycholate	Value	Baseline	Tolerance_established	0.01953125	0.036	0.0195	*	Wilcoxon
862	SM(d18:0/16:0)	Value	Adverse_reaction_occurred	Baseline	0.0078125	0.016	0.0078	**	Wilcoxon
863	SM(d18:0/16:0)	Value	Adverse_reaction_occurred	Tolerance_established	0.0546875	0.089	0.0547	ns	Wilcoxon
864	SM(d18:0/16:0)	Value	Baseline	Tolerance_established	0.65234375	0.7	0.6523	ns	Wilcoxon
865	(Z)-11-Hexadecenyl Formate	Value	Adverse_reaction_occurred	Baseline	0.00390625	0.012	0.0039	**	Wilcoxon
866	(Z)-11-Hexadecenyl Formate	Value	Adverse_reaction_occurred	Tolerance_established	0.5703125	0.63	0.5703	ns	Wilcoxon
867	(Z)-11-Hexadecenyl Formate	Value	Baseline	Tolerance_established	0.01953125	0.036	0.0195	*	Wilcoxon
868	12r,13s-Epoxy-9s-Hydroxy-10e-Octadecenoic Acid	Value	Adverse_reaction_occurred	Baseline	0.5703125	0.63	0.5703	ns	Wilcoxon
869	12r,13s-Epoxy-9s-Hydroxy-10e-Octadecenoic Acid	Value	Adverse_reaction_occurred	Tolerance_established	0.734375	0.77	0.7344	ns	Wilcoxon
870	12r,13s-Epoxy-9s-Hydroxy-10e-Octadecenoic Acid	Value	Baseline	Tolerance_established	0.8203125	0.85	0.8203	ns	Wilcoxon
871	4alpha-Methyl-5alpha-Cholesta-7,24-Dien-3beta-Ol	Value	Adverse_reaction_occurred	Baseline	0.00390625	0.012	0.0039	**	Wilcoxon
872	4alpha-Methyl-5alpha-Cholesta-7,24-Dien-3beta-Ol	Value	Adverse_reaction_occurred	Tolerance_established	0.0078125	0.016	0.0078	**	Wilcoxon
873	4alpha-Methyl-5alpha-Cholesta-7,24-Dien-3beta-Ol	Value	Baseline	Tolerance_established	0.1640625	0.22	0.1641	ns	Wilcoxon
874	PA(20:0/PGJ2)	Value	Adverse_reaction_occurred	Baseline	0.0078125	0.016	0.0078	**	Wilcoxon
875	PA(20:0/PGJ2)	Value	Adverse_reaction_occurred	Tolerance_established	0.00390625	0.012	0.0039	**	Wilcoxon
876	PA(20:0/PGJ2)	Value	Baseline	Tolerance_established	0.42578125	0.49	0.4258	ns	Wilcoxon
877	PI(O-18:0/15:0)	Value	Adverse_reaction_occurred	Baseline	0.12890625	0.18	0.1289	ns	Wilcoxon
878	PI(O-18:0/15:0)	Value	Adverse_reaction_occurred	Tolerance_established	0.02734375	0.048	0.0273	*	Wilcoxon
879	PI(O-18:0/15:0)	Value	Baseline	Tolerance_established	0.00390625	0.012	0.0039	**	Wilcoxon
880	Docebenone	Value	Adverse_reaction_occurred	Baseline	0.00390625	0.012	0.0039	**	Wilcoxon
881	Docebenone	Value	Adverse_reaction_occurred	Tolerance_established	0.00390625	0.012	0.0039	**	Wilcoxon
882	Docebenone	Value	Baseline	Tolerance_established	0.91015625	0.93	0.9102	ns	Wilcoxon
883	PE(12:0/0:0)	Value	Adverse_reaction_occurred	Baseline	0.8203125	0.85	0.8203	ns	Wilcoxon
884	PE(12:0/0:0)	Value	Adverse_reaction_occurred	Tolerance_established	0.30078125	0.36	0.3008	ns	Wilcoxon
885	PE(12:0/0:0)	Value	Baseline	Tolerance_established	0.65234375	0.7	0.6523	ns	Wilcoxon
886	Bix01294	Value	Adverse_reaction_occurred	Baseline	0.00390625	0.012	0.0039	**	Wilcoxon
887	Bix01294	Value	Adverse_reaction_occurred	Tolerance_established	0.00390625	0.012	0.0039	**	Wilcoxon
888	Bix01294	Value	Baseline	Tolerance_established	0.25	0.31	0.2500	ns	Wilcoxon
889	Diisopropyl Sulfide	Value	Adverse_reaction_occurred	Baseline	0.0078125	0.016	0.0078	**	Wilcoxon
890	Diisopropyl Sulfide	Value	Adverse_reaction_occurred	Tolerance_established	0.00390625	0.012	0.0039	**	Wilcoxon
891	Diisopropyl Sulfide	Value	Baseline	Tolerance_established	0.203125	0.26	0.2031	ns	Wilcoxon
892	(25s)-5alpha-Cholestan-3beta,6alpha,7beta,8beta,15alpha,16beta,26-Heptol	Value	Adverse_reaction_occurred	Baseline	0.12890625	0.18	0.1289	ns	Wilcoxon
893	(25s)-5alpha-Cholestan-3beta,6alpha,7beta,8beta,15alpha,16beta,26-Heptol	Value	Adverse_reaction_occurred	Tolerance_established	0.65234375	0.7	0.6523	ns	Wilcoxon
894	(25s)-5alpha-Cholestan-3beta,6alpha,7beta,8beta,15alpha,16beta,26-Heptol	Value	Baseline	Tolerance_established	0.203125	0.26	0.2031	ns	Wilcoxon
895	Dihydroxylycopene Glucoside	Value	Adverse_reaction_occurred	Baseline	0.0078125	0.016	0.0078	**	Wilcoxon
896	Dihydroxylycopene Glucoside	Value	Adverse_reaction_occurred	Tolerance_established	0.0078125	0.016	0.0078	**	Wilcoxon
897	Dihydroxylycopene Glucoside	Value	Baseline	Tolerance_established	0.02734375	0.048	0.0273	*	Wilcoxon
898	PC(22:6(4Z,7Z,10Z,13Z,16Z,19Z)/0:0)	Value	Adverse_reaction_occurred	Baseline	0.00390625	0.012	0.0039	**	Wilcoxon
899	PC(22:6(4Z,7Z,10Z,13Z,16Z,19Z)/0:0)	Value	Adverse_reaction_occurred	Tolerance_established	0.1640625	0.22	0.1641	ns	Wilcoxon
900	PC(22:6(4Z,7Z,10Z,13Z,16Z,19Z)/0:0)	Value	Baseline	Tolerance_established	0.00390625	0.012	0.0039	**	Wilcoxon
901	Sarcoehrendin J	Value	Adverse_reaction_occurred	Baseline	0.91015625	0.93	0.9102	ns	Wilcoxon
902	Sarcoehrendin J	Value	Adverse_reaction_occurred	Tolerance_established	0.65234375	0.7	0.6523	ns	Wilcoxon
903	Sarcoehrendin J	Value	Baseline	Tolerance_established	0.1640625	0.22	0.1641	ns	Wilcoxon
904	1,3-Benzenedicarboxylic Acid	Value	Adverse_reaction_occurred	Baseline	0.01171875	0.023	0.0117	*	Wilcoxon
905	1,3-Benzenedicarboxylic Acid	Value	Adverse_reaction_occurred	Tolerance_established	0.02734375	0.048	0.0273	*	Wilcoxon
906	1,3-Benzenedicarboxylic Acid	Value	Baseline	Tolerance_established	0.5703125	0.63	0.5703	ns	Wilcoxon
907	O-Ethyl S,S-Diphenyl Phosphorodithioate	Value	Adverse_reaction_occurred	Baseline	0.30078125	0.36	0.3008	ns	Wilcoxon
908	O-Ethyl S,S-Diphenyl Phosphorodithioate	Value	Adverse_reaction_occurred	Tolerance_established	0.0078125	0.016	0.0078	**	Wilcoxon
909	O-Ethyl S,S-Diphenyl Phosphorodithioate	Value	Baseline	Tolerance_established	0.09765625	0.14	0.0977	ns	Wilcoxon
910	Canrenone	Value	Adverse_reaction_occurred	Baseline	0.00390625	0.012	0.0039	**	Wilcoxon
911	Canrenone	Value	Adverse_reaction_occurred	Tolerance_established	0.00390625	0.012	0.0039	**	Wilcoxon
912	Canrenone	Value	Baseline	Tolerance_established	0.12890625	0.18	0.1289	ns	Wilcoxon
913	3,4-Dhpea-Ea	Value	Adverse_reaction_occurred	Baseline	0.09765625	0.14	0.0977	ns	Wilcoxon
914	3,4-Dhpea-Ea	Value	Adverse_reaction_occurred	Tolerance_established	0.0078125	0.016	0.0078	**	Wilcoxon
915	3,4-Dhpea-Ea	Value	Baseline	Tolerance_established	0.01953125	0.036	0.0195	*	Wilcoxon
916	24,25-Diacetylvulgaroside	Value	Adverse_reaction_occurred	Baseline	0.00390625	0.012	0.0039	**	Wilcoxon
917	24,25-Diacetylvulgaroside	Value	Adverse_reaction_occurred	Tolerance_established	0.0078125	0.016	0.0078	**	Wilcoxon
918	24,25-Diacetylvulgaroside	Value	Baseline	Tolerance_established	0.00390625	0.012	0.0039	**	Wilcoxon
919	Dihydroxyacidissiminol	Value	Adverse_reaction_occurred	Baseline	0.0390625	0.067	0.0391	*	Wilcoxon
920	Dihydroxyacidissiminol	Value	Adverse_reaction_occurred	Tolerance_established	0.0078125	0.016	0.0078	**	Wilcoxon
921	Dihydroxyacidissiminol	Value	Baseline	Tolerance_established	0.441208519505878	0.51	0.4412	ns	Wilcoxon
922	Kerrolic Acid	Value	Adverse_reaction_occurred	Baseline	0.00390625	0.012	0.0039	**	Wilcoxon
923	Kerrolic Acid	Value	Adverse_reaction_occurred	Tolerance_established	0.00390625	0.012	0.0039	**	Wilcoxon
924	Kerrolic Acid	Value	Baseline	Tolerance_established	0.01953125	0.036	0.0195	*	Wilcoxon
925	Lisuride	Value	Adverse_reaction_occurred	Baseline	0.0546875	0.089	0.0547	ns	Wilcoxon
926	Lisuride	Value	Adverse_reaction_occurred	Tolerance_established	0.8203125	0.85	0.8203	ns	Wilcoxon
927	Lisuride	Value	Baseline	Tolerance_established	0.0078125	0.016	0.0078	**	Wilcoxon
928	PA(15:0/PGF2alpha)	Value	Adverse_reaction_occurred	Baseline	0.00390625	0.012	0.0039	**	Wilcoxon
929	PA(15:0/PGF2alpha)	Value	Adverse_reaction_occurred	Tolerance_established	0.00390625	0.012	0.0039	**	Wilcoxon
930	PA(15:0/PGF2alpha)	Value	Baseline	Tolerance_established	0.01171875	0.023	0.0117	*	Wilcoxon
931	(+/-)5,6-Dihetre	Value	Adverse_reaction_occurred	Baseline	0.00390625	0.012	0.0039	**	Wilcoxon
932	(+/-)5,6-Dihetre	Value	Adverse_reaction_occurred	Tolerance_established	0.01171875	0.023	0.0117	*	Wilcoxon
933	(+/-)5,6-Dihetre	Value	Baseline	Tolerance_established	0.02734375	0.048	0.0273	*	Wilcoxon
934	10-(2,3-Dihydroxypropoxy)-10-Oxodecanoic Acid	Value	Adverse_reaction_occurred	Baseline	0.0078125	0.016	0.0078	**	Wilcoxon
935	10-(2,3-Dihydroxypropoxy)-10-Oxodecanoic Acid	Value	Adverse_reaction_occurred	Tolerance_established	0.01171875	0.023	0.0117	*	Wilcoxon
936	10-(2,3-Dihydroxypropoxy)-10-Oxodecanoic Acid	Value	Baseline	Tolerance_established	0.0390625	0.067	0.0391	*	Wilcoxon
937	9,12-Dimethoxy-13-Hydroxy-10-Octadecenoic Acid	Value	Adverse_reaction_occurred	Baseline	0.0078125	0.016	0.0078	**	Wilcoxon
938	9,12-Dimethoxy-13-Hydroxy-10-Octadecenoic Acid	Value	Adverse_reaction_occurred	Tolerance_established	0.65234375	0.7	0.6523	ns	Wilcoxon
939	9,12-Dimethoxy-13-Hydroxy-10-Octadecenoic Acid	Value	Baseline	Tolerance_established	0.30078125	0.36	0.3008	ns	Wilcoxon
940	DG(8:0/0:0/10:0)	Value	Adverse_reaction_occurred	Baseline	0.00390625	0.012	0.0039	**	Wilcoxon
941	DG(8:0/0:0/10:0)	Value	Adverse_reaction_occurred	Tolerance_established	0.00390625	0.012	0.0039	**	Wilcoxon
942	DG(8:0/0:0/10:0)	Value	Baseline	Tolerance_established	0.12890625	0.18	0.1289	ns	Wilcoxon
943	Linkckoside G	Value	Adverse_reaction_occurred	Baseline	0.30078125	0.36	0.3008	ns	Wilcoxon
944	Linkckoside G	Value	Adverse_reaction_occurred	Tolerance_established	0.5703125	0.63	0.5703	ns	Wilcoxon
945	Linkckoside G	Value	Baseline	Tolerance_established	0.09765625	0.14	0.0977	ns	Wilcoxon
946	5'-Carboxy-Alpha-Chromanol	Value	Adverse_reaction_occurred	Baseline	0.00390625	0.012	0.0039	**	Wilcoxon
947	5'-Carboxy-Alpha-Chromanol	Value	Adverse_reaction_occurred	Tolerance_established	0.00390625	0.012	0.0039	**	Wilcoxon
948	5'-Carboxy-Alpha-Chromanol	Value	Baseline	Tolerance_established	0.5703125	0.63	0.5703	ns	Wilcoxon
949	Selina-4(14),11-Dien-7-Ol	Value	Adverse_reaction_occurred	Baseline	0.00390625	0.012	0.0039	**	Wilcoxon
950	Selina-4(14),11-Dien-7-Ol	Value	Adverse_reaction_occurred	Tolerance_established	0.00390625	0.012	0.0039	**	Wilcoxon
951	Selina-4(14),11-Dien-7-Ol	Value	Baseline	Tolerance_established	0.0546875	0.089	0.0547	ns	Wilcoxon
952	Petromylidene A	Value	Adverse_reaction_occurred	Baseline	0.0078125	0.016	0.0078	**	Wilcoxon
953	Petromylidene A	Value	Adverse_reaction_occurred	Tolerance_established	0.00390625	0.012	0.0039	**	Wilcoxon
954	Petromylidene A	Value	Baseline	Tolerance_established	0.42578125	0.49	0.4258	ns	Wilcoxon
955	Asp Ile Trp	Value	Adverse_reaction_occurred	Baseline	0.12890625	0.18	0.1289	ns	Wilcoxon
956	Asp Ile Trp	Value	Adverse_reaction_occurred	Tolerance_established	0.203125	0.26	0.2031	ns	Wilcoxon
957	Asp Ile Trp	Value	Baseline	Tolerance_established	0.02734375	0.048	0.0273	*	Wilcoxon
958	LysoPC(0:0/18:2(9Z,12Z))	Value	Adverse_reaction_occurred	Baseline	0.00390625	0.012	0.0039	**	Wilcoxon
959	LysoPC(0:0/18:2(9Z,12Z))	Value	Adverse_reaction_occurred	Tolerance_established	0.00390625	0.012	0.0039	**	Wilcoxon
960	LysoPC(0:0/18:2(9Z,12Z))	Value	Baseline	Tolerance_established	0.00390625	0.012	0.0039	**	Wilcoxon
961	Ascr#31	Value	Adverse_reaction_occurred	Baseline	0.0078125	0.016	0.0078	**	Wilcoxon
962	Ascr#31	Value	Adverse_reaction_occurred	Tolerance_established	0.00390625	0.012	0.0039	**	Wilcoxon
963	Ascr#31	Value	Baseline	Tolerance_established	0.02734375	0.048	0.0273	*	Wilcoxon
964	Methyl-[10]-Gingerol	Value	Adverse_reaction_occurred	Baseline	0.00390625	0.012	0.0039	**	Wilcoxon
965	Methyl-[10]-Gingerol	Value	Adverse_reaction_occurred	Tolerance_established	0.0390625	0.067	0.0391	*	Wilcoxon
966	Methyl-[10]-Gingerol	Value	Baseline	Tolerance_established	0.42578125	0.49	0.4258	ns	Wilcoxon
967	Octadecyl Ferulate	Value	Adverse_reaction_occurred	Baseline	0.0078125	0.016	0.0078	**	Wilcoxon
968	Octadecyl Ferulate	Value	Adverse_reaction_occurred	Tolerance_established	0.00390625	0.012	0.0039	**	Wilcoxon
969	Octadecyl Ferulate	Value	Baseline	Tolerance_established	0.00390625	0.012	0.0039	**	Wilcoxon
970	MG(18:2(9Z,11E)+=O(13)/0:0/0:0)	Value	Adverse_reaction_occurred	Baseline	0.01171875	0.023	0.0117	*	Wilcoxon
971	MG(18:2(9Z,11E)+=O(13)/0:0/0:0)	Value	Adverse_reaction_occurred	Tolerance_established	0.09765625	0.14	0.0977	ns	Wilcoxon
972	MG(18:2(9Z,11E)+=O(13)/0:0/0:0)	Value	Baseline	Tolerance_established	0.12890625	0.18	0.1289	ns	Wilcoxon
973	4-O-Methylmelleolide	Value	Adverse_reaction_occurred	Baseline	0.09765625	0.14	0.0977	ns	Wilcoxon
974	4-O-Methylmelleolide	Value	Adverse_reaction_occurred	Tolerance_established	0.8203125	0.85	0.8203	ns	Wilcoxon
975	4-O-Methylmelleolide	Value	Baseline	Tolerance_established	0.07421875	0.12	0.0742	ns	Wilcoxon
976	Fuziline	Value	Adverse_reaction_occurred	Baseline	0.00390625	0.012	0.0039	**	Wilcoxon
977	Fuziline	Value	Adverse_reaction_occurred	Tolerance_established	0.00390625	0.012	0.0039	**	Wilcoxon
978	Fuziline	Value	Baseline	Tolerance_established	0.09765625	0.14	0.0977	ns	Wilcoxon
979	3beta-(3-Methyl-Butanoyloxy)-Villanovane-13alpha,17-Diol	Value	Adverse_reaction_occurred	Baseline	0.00390625	0.012	0.0039	**	Wilcoxon
980	3beta-(3-Methyl-Butanoyloxy)-Villanovane-13alpha,17-Diol	Value	Adverse_reaction_occurred	Tolerance_established	0.8203125	0.85	0.8203	ns	Wilcoxon
981	3beta-(3-Methyl-Butanoyloxy)-Villanovane-13alpha,17-Diol	Value	Baseline	Tolerance_established	0.00390625	0.012	0.0039	**	Wilcoxon
982	2-Mercapto-3-Phenylthieno[3,2-D]Pyrimidin-4(3h)-One	Value	Adverse_reaction_occurred	Baseline	0.734375	0.77	0.7344	ns	Wilcoxon
983	2-Mercapto-3-Phenylthieno[3,2-D]Pyrimidin-4(3h)-One	Value	Adverse_reaction_occurred	Tolerance_established	0.203125	0.26	0.2031	ns	Wilcoxon
984	2-Mercapto-3-Phenylthieno[3,2-D]Pyrimidin-4(3h)-One	Value	Baseline	Tolerance_established	0.09765625	0.14	0.0977	ns	Wilcoxon
985	PG(16:1(9Z)/18:3(6Z,9Z,12Z))	Value	Adverse_reaction_occurred	Baseline	0.0078125	0.016	0.0078	**	Wilcoxon
986	PG(16:1(9Z)/18:3(6Z,9Z,12Z))	Value	Adverse_reaction_occurred	Tolerance_established	0.0078125	0.016	0.0078	**	Wilcoxon
987	PG(16:1(9Z)/18:3(6Z,9Z,12Z))	Value	Baseline	Tolerance_established	0.734375	0.77	0.7344	ns	Wilcoxon
988	Tri-O-Cresyl Phosphate	Value	Adverse_reaction_occurred	Baseline	0.42578125	0.49	0.4258	ns	Wilcoxon
989	Tri-O-Cresyl Phosphate	Value	Adverse_reaction_occurred	Tolerance_established	1	1	1.0000	ns	Wilcoxon
990	Tri-O-Cresyl Phosphate	Value	Baseline	Tolerance_established	0.65234375	0.7	0.6523	ns	Wilcoxon
991	2-Hydroxyastaxanthin	Value	Adverse_reaction_occurred	Baseline	0.12890625	0.18	0.1289	ns	Wilcoxon
992	2-Hydroxyastaxanthin	Value	Adverse_reaction_occurred	Tolerance_established	0.1640625	0.22	0.1641	ns	Wilcoxon
993	2-Hydroxyastaxanthin	Value	Baseline	Tolerance_established	0.5703125	0.63	0.5703	ns	Wilcoxon
994	Betulonic Acid	Value	Adverse_reaction_occurred	Baseline	0.00390625	0.012	0.0039	**	Wilcoxon
995	Betulonic Acid	Value	Adverse_reaction_occurred	Tolerance_established	0.0078125	0.016	0.0078	**	Wilcoxon
996	Betulonic Acid	Value	Baseline	Tolerance_established	0.00390625	0.012	0.0039	**	Wilcoxon
997	PI(16:0/20:0)	Value	Adverse_reaction_occurred	Baseline	0.12890625	0.18	0.1289	ns	Wilcoxon
998	PI(16:0/20:0)	Value	Adverse_reaction_occurred	Tolerance_established	0.09765625	0.14	0.0977	ns	Wilcoxon
999	PI(16:0/20:0)	Value	Baseline	Tolerance_established	0.0078125	0.016	0.0078	**	Wilcoxon
1000	Neomethymycin	Value	Adverse_reaction_occurred	Baseline	0.00390625	0.012	0.0039	**	Wilcoxon
1001	Neomethymycin	Value	Adverse_reaction_occurred	Tolerance_established	0.00390625	0.012	0.0039	**	Wilcoxon
1002	Neomethymycin	Value	Baseline	Tolerance_established	0.01953125	0.036	0.0195	*	Wilcoxon
1003	Cohibin B	Value	Adverse_reaction_occurred	Baseline	0.00390625	0.012	0.0039	**	Wilcoxon
1004	Cohibin B	Value	Adverse_reaction_occurred	Tolerance_established	0.00390625	0.012	0.0039	**	Wilcoxon
1005	Cohibin B	Value	Baseline	Tolerance_established	0.01953125	0.036	0.0195	*	Wilcoxon
1006	Remerin	Value	Adverse_reaction_occurred	Baseline	0.0546875	0.089	0.0547	ns	Wilcoxon
1007	Remerin	Value	Adverse_reaction_occurred	Tolerance_established	0.0390625	0.067	0.0391	*	Wilcoxon
1008	Remerin	Value	Baseline	Tolerance_established	0.12890625	0.18	0.1289	ns	Wilcoxon
1009	4alpha-Carboxy-4beta-Methyl-5alpha-Cholesta-8-En-3beta-Ol	Value	Adverse_reaction_occurred	Baseline	0.0078125	0.016	0.0078	**	Wilcoxon
1010	4alpha-Carboxy-4beta-Methyl-5alpha-Cholesta-8-En-3beta-Ol	Value	Adverse_reaction_occurred	Tolerance_established	0.0390625	0.067	0.0391	*	Wilcoxon
1011	4alpha-Carboxy-4beta-Methyl-5alpha-Cholesta-8-En-3beta-Ol	Value	Baseline	Tolerance_established	0.1640625	0.22	0.1641	ns	Wilcoxon
1012	SM(d16:1/20:3(6,8,11)-OH(5))	Value	Adverse_reaction_occurred	Baseline	0.00390625	0.012	0.0039	**	Wilcoxon
1013	SM(d16:1/20:3(6,8,11)-OH(5))	Value	Adverse_reaction_occurred	Tolerance_established	0.00390625	0.012	0.0039	**	Wilcoxon
1014	SM(d16:1/20:3(6,8,11)-OH(5))	Value	Baseline	Tolerance_established	0.00390625	0.012	0.0039	**	Wilcoxon
1015	9,10-Dimethoxy-13-Hydroxy-11-Octadecenoic Acid	Value	Adverse_reaction_occurred	Baseline	0.00390625	0.012	0.0039	**	Wilcoxon
1016	9,10-Dimethoxy-13-Hydroxy-11-Octadecenoic Acid	Value	Adverse_reaction_occurred	Tolerance_established	0.30078125	0.36	0.3008	ns	Wilcoxon
1017	9,10-Dimethoxy-13-Hydroxy-11-Octadecenoic Acid	Value	Baseline	Tolerance_established	0.00390625	0.012	0.0039	**	Wilcoxon
1018	Mead Acid Ethanolamide	Value	Adverse_reaction_occurred	Baseline	0.0078125	0.016	0.0078	**	Wilcoxon
1019	Mead Acid Ethanolamide	Value	Adverse_reaction_occurred	Tolerance_established	0.01171875	0.023	0.0117	*	Wilcoxon
1020	Mead Acid Ethanolamide	Value	Baseline	Tolerance_established	0.49609375	0.56	0.4961	ns	Wilcoxon
1021	Tropolone	Value	Adverse_reaction_occurred	Baseline	0.0078125	0.016	0.0078	**	Wilcoxon
1022	Tropolone	Value	Adverse_reaction_occurred	Tolerance_established	0.01953125	0.036	0.0195	*	Wilcoxon
1023	Tropolone	Value	Baseline	Tolerance_established	0.30078125	0.36	0.3008	ns	Wilcoxon
1024	Actinioerythrol	Value	Adverse_reaction_occurred	Baseline	0.12890625	0.18	0.1289	ns	Wilcoxon
1025	Actinioerythrol	Value	Adverse_reaction_occurred	Tolerance_established	0.203125	0.26	0.2031	ns	Wilcoxon
1026	Actinioerythrol	Value	Baseline	Tolerance_established	0.1640625	0.22	0.1641	ns	Wilcoxon
1027	N-Oleoyl Ethanolamine	Value	Adverse_reaction_occurred	Baseline	0.12890625	0.18	0.1289	ns	Wilcoxon
1028	N-Oleoyl Ethanolamine	Value	Adverse_reaction_occurred	Tolerance_established	0.09765625	0.14	0.0977	ns	Wilcoxon
1029	N-Oleoyl Ethanolamine	Value	Baseline	Tolerance_established	1	1	1.0000	ns	Wilcoxon
1030	Tributyl Citrate	Value	Adverse_reaction_occurred	Baseline	0.0390625	0.067	0.0391	*	Wilcoxon
1031	Tributyl Citrate	Value	Adverse_reaction_occurred	Tolerance_established	0.0546875	0.089	0.0547	ns	Wilcoxon
1032	Tributyl Citrate	Value	Baseline	Tolerance_established	0.734375	0.77	0.7344	ns	Wilcoxon
1033	20-Hydroxy-Eicosanoic Acid	Value	Adverse_reaction_occurred	Baseline	0.0078125	0.016	0.0078	**	Wilcoxon
1034	20-Hydroxy-Eicosanoic Acid	Value	Adverse_reaction_occurred	Tolerance_established	0.1640625	0.22	0.1641	ns	Wilcoxon
1035	20-Hydroxy-Eicosanoic Acid	Value	Baseline	Tolerance_established	0.01953125	0.036	0.0195	*	Wilcoxon
1036	Kinetin Riboside	Value	Adverse_reaction_occurred	Baseline	0.0078125	0.016	0.0078	**	Wilcoxon
1037	Kinetin Riboside	Value	Adverse_reaction_occurred	Tolerance_established	0.0078125	0.016	0.0078	**	Wilcoxon
1038	Kinetin Riboside	Value	Baseline	Tolerance_established	0.25	0.31	0.2500	ns	Wilcoxon
1039	4-Hydroxycinnamic Acid	Value	Adverse_reaction_occurred	Baseline	0.0078125	0.016	0.0078	**	Wilcoxon
1040	4-Hydroxycinnamic Acid	Value	Adverse_reaction_occurred	Tolerance_established	0.00390625	0.012	0.0039	**	Wilcoxon
1041	4-Hydroxycinnamic Acid	Value	Baseline	Tolerance_established	0.65234375	0.7	0.6523	ns	Wilcoxon
1042	2,15,16-Trihydroxy Palmitic Acid	Value	Adverse_reaction_occurred	Baseline	0.00390625	0.012	0.0039	**	Wilcoxon
1043	2,15,16-Trihydroxy Palmitic Acid	Value	Adverse_reaction_occurred	Tolerance_established	0.00390625	0.012	0.0039	**	Wilcoxon
1044	2,15,16-Trihydroxy Palmitic Acid	Value	Baseline	Tolerance_established	0.01171875	0.023	0.0117	*	Wilcoxon
1045	MG(18:4(6Z,9Z,12Z,15Z)/0:0/0:0)	Value	Adverse_reaction_occurred	Baseline	0.734375	0.77	0.7344	ns	Wilcoxon
1046	MG(18:4(6Z,9Z,12Z,15Z)/0:0/0:0)	Value	Adverse_reaction_occurred	Tolerance_established	0.0390625	0.067	0.0391	*	Wilcoxon
1047	MG(18:4(6Z,9Z,12Z,15Z)/0:0/0:0)	Value	Baseline	Tolerance_established	0.00390625	0.012	0.0039	**	Wilcoxon
1048	Petroselinic Acid	Value	Adverse_reaction_occurred	Baseline	0.1640625	0.22	0.1641	ns	Wilcoxon
1049	Petroselinic Acid	Value	Adverse_reaction_occurred	Tolerance_established	0.91015625	0.93	0.9102	ns	Wilcoxon
1050	Petroselinic Acid	Value	Baseline	Tolerance_established	0.02734375	0.048	0.0273	*	Wilcoxon
1051	Leonoside A	Value	Adverse_reaction_occurred	Baseline	0.12890625	0.18	0.1289	ns	Wilcoxon
1052	Leonoside A	Value	Adverse_reaction_occurred	Tolerance_established	0.02734375	0.048	0.0273	*	Wilcoxon
1053	Leonoside A	Value	Baseline	Tolerance_established	0.0546875	0.089	0.0547	ns	Wilcoxon
1054	15-Hydroxy Stearic Acid	Value	Adverse_reaction_occurred	Baseline	0.0078125	0.016	0.0078	**	Wilcoxon
1055	15-Hydroxy Stearic Acid	Value	Adverse_reaction_occurred	Tolerance_established	0.0078125	0.016	0.0078	**	Wilcoxon
1056	15-Hydroxy Stearic Acid	Value	Baseline	Tolerance_established	0.359375	0.43	0.3594	ns	Wilcoxon
1057	Pangamic Acid	Value	Adverse_reaction_occurred	Baseline	0.07421875	0.12	0.0742	ns	Wilcoxon
1058	Pangamic Acid	Value	Adverse_reaction_occurred	Tolerance_established	0.5703125	0.63	0.5703	ns	Wilcoxon
1059	Pangamic Acid	Value	Baseline	Tolerance_established	0.0546875	0.089	0.0547	ns	Wilcoxon
1060	4-Ketoalloxanthin	Value	Adverse_reaction_occurred	Baseline	0.00390625	0.012	0.0039	**	Wilcoxon
1061	4-Ketoalloxanthin	Value	Adverse_reaction_occurred	Tolerance_established	0.49609375	0.56	0.4961	ns	Wilcoxon
1062	4-Ketoalloxanthin	Value	Baseline	Tolerance_established	0.0546875	0.089	0.0547	ns	Wilcoxon
1063	5-Deoxykaladasterone	Value	Adverse_reaction_occurred	Baseline	0.1640625	0.22	0.1641	ns	Wilcoxon
1064	5-Deoxykaladasterone	Value	Adverse_reaction_occurred	Tolerance_established	0.00390625	0.012	0.0039	**	Wilcoxon
1065	5-Deoxykaladasterone	Value	Baseline	Tolerance_established	0.00390625	0.012	0.0039	**	Wilcoxon
1066	All Trans Decaprenyl Diphosphate	Value	Adverse_reaction_occurred	Baseline	0.8203125	0.85	0.8203	ns	Wilcoxon
1067	All Trans Decaprenyl Diphosphate	Value	Adverse_reaction_occurred	Tolerance_established	0.30078125	0.36	0.3008	ns	Wilcoxon
1068	All Trans Decaprenyl Diphosphate	Value	Baseline	Tolerance_established	0.30078125	0.36	0.3008	ns	Wilcoxon
1069	Dihydroisoferulic Acid 3-Glucuronide	Value	Adverse_reaction_occurred	Baseline	0.00390625	0.012	0.0039	**	Wilcoxon
1070	Dihydroisoferulic Acid 3-Glucuronide	Value	Adverse_reaction_occurred	Tolerance_established	0.00390625	0.012	0.0039	**	Wilcoxon
1071	Dihydroisoferulic Acid 3-Glucuronide	Value	Baseline	Tolerance_established	0.30078125	0.36	0.3008	ns	Wilcoxon
1072	SM(d18:0/20:4(6E,8Z,11Z,14Z)+=O(5))	Value	Adverse_reaction_occurred	Baseline	0.0078125	0.016	0.0078	**	Wilcoxon
1073	SM(d18:0/20:4(6E,8Z,11Z,14Z)+=O(5))	Value	Adverse_reaction_occurred	Tolerance_established	0.00390625	0.012	0.0039	**	Wilcoxon
1074	SM(d18:0/20:4(6E,8Z,11Z,14Z)+=O(5))	Value	Baseline	Tolerance_established	0.01953125	0.036	0.0195	*	Wilcoxon
1075	Triptolide Analog	Value	Adverse_reaction_occurred	Baseline	0.0078125	0.016	0.0078	**	Wilcoxon
1076	Triptolide Analog	Value	Adverse_reaction_occurred	Tolerance_established	0.00390625	0.012	0.0039	**	Wilcoxon
1077	Triptolide Analog	Value	Baseline	Tolerance_established	0.07421875	0.12	0.0742	ns	Wilcoxon
1078	Cavipetin C	Value	Adverse_reaction_occurred	Baseline	0.0078125	0.016	0.0078	**	Wilcoxon
1079	Cavipetin C	Value	Adverse_reaction_occurred	Tolerance_established	0.0078125	0.016	0.0078	**	Wilcoxon
1080	Cavipetin C	Value	Baseline	Tolerance_established	0.359375	0.43	0.3594	ns	Wilcoxon
1081	Hexadecyl Methyl Glycerol	Value	Adverse_reaction_occurred	Baseline	0.00390625	0.012	0.0039	**	Wilcoxon
1082	Hexadecyl Methyl Glycerol	Value	Adverse_reaction_occurred	Tolerance_established	0.00390625	0.012	0.0039	**	Wilcoxon
1083	Hexadecyl Methyl Glycerol	Value	Baseline	Tolerance_established	0.65234375	0.7	0.6523	ns	Wilcoxon
1084	(5alpha,17beta)-3-Oxoandrostan-17-Yl Undecanoate	Value	Adverse_reaction_occurred	Baseline	0.00390625	0.012	0.0039	**	Wilcoxon
1085	(5alpha,17beta)-3-Oxoandrostan-17-Yl Undecanoate	Value	Adverse_reaction_occurred	Tolerance_established	0.00390625	0.012	0.0039	**	Wilcoxon
1086	(5alpha,17beta)-3-Oxoandrostan-17-Yl Undecanoate	Value	Baseline	Tolerance_established	0.00390625	0.012	0.0039	**	Wilcoxon
1087	Triphenyl Phosphate	Value	Adverse_reaction_occurred	Baseline	0.07421875	0.12	0.0742	ns	Wilcoxon
1088	Triphenyl Phosphate	Value	Adverse_reaction_occurred	Tolerance_established	0.49609375	0.56	0.4961	ns	Wilcoxon
1089	Triphenyl Phosphate	Value	Baseline	Tolerance_established	0.359375	0.43	0.3594	ns	Wilcoxon
1090	PA(P-16:0/13:0)	Value	Adverse_reaction_occurred	Baseline	0.00390625	0.012	0.0039	**	Wilcoxon
1091	PA(P-16:0/13:0)	Value	Adverse_reaction_occurred	Tolerance_established	0.00390625	0.012	0.0039	**	Wilcoxon
1092	PA(P-16:0/13:0)	Value	Baseline	Tolerance_established	0.65234375	0.7	0.6523	ns	Wilcoxon
1093	Forasartan	Value	Adverse_reaction_occurred	Baseline	0.734375	0.77	0.7344	ns	Wilcoxon
1094	Forasartan	Value	Adverse_reaction_occurred	Tolerance_established	0.30078125	0.36	0.3008	ns	Wilcoxon
1095	Forasartan	Value	Baseline	Tolerance_established	0.0546875	0.089	0.0547	ns	Wilcoxon
1096	Udp-Alpha-D-Xylose	Value	Adverse_reaction_occurred	Baseline	0.07421875	0.12	0.0742	ns	Wilcoxon
1097	Udp-Alpha-D-Xylose	Value	Adverse_reaction_occurred	Tolerance_established	0.25	0.31	0.2500	ns	Wilcoxon
1098	Udp-Alpha-D-Xylose	Value	Baseline	Tolerance_established	0.30078125	0.36	0.3008	ns	Wilcoxon
1099	Ferulic Acid 4-O-Sulfate	Value	Adverse_reaction_occurred	Baseline	0.0078125	0.016	0.0078	**	Wilcoxon
1100	Ferulic Acid 4-O-Sulfate	Value	Adverse_reaction_occurred	Tolerance_established	0.00390625	0.012	0.0039	**	Wilcoxon
1101	Ferulic Acid 4-O-Sulfate	Value	Baseline	Tolerance_established	0.734375	0.77	0.7344	ns	Wilcoxon
1102	Potassium Dodecanoate	Value	Adverse_reaction_occurred	Baseline	0.00390625	0.012	0.0039	**	Wilcoxon
1103	Potassium Dodecanoate	Value	Adverse_reaction_occurred	Tolerance_established	0.00390625	0.012	0.0039	**	Wilcoxon
1104	Potassium Dodecanoate	Value	Baseline	Tolerance_established	0.25	0.31	0.2500	ns	Wilcoxon
1105	Sterol	Value	Adverse_reaction_occurred	Baseline	0.00390625	0.012	0.0039	**	Wilcoxon
1106	Sterol	Value	Adverse_reaction_occurred	Tolerance_established	0.0390625	0.067	0.0391	*	Wilcoxon
1107	Sterol	Value	Baseline	Tolerance_established	0.1640625	0.22	0.1641	ns	Wilcoxon
1108	Cymatherelactone	Value	Adverse_reaction_occurred	Baseline	0.734375	0.77	0.7344	ns	Wilcoxon
1109	Cymatherelactone	Value	Adverse_reaction_occurred	Tolerance_established	0.1640625	0.22	0.1641	ns	Wilcoxon
1110	Cymatherelactone	Value	Baseline	Tolerance_established	0.12890625	0.18	0.1289	ns	Wilcoxon
1111	Lopinavir	Value	Adverse_reaction_occurred	Baseline	0.0078125	0.016	0.0078	**	Wilcoxon
1112	Lopinavir	Value	Adverse_reaction_occurred	Tolerance_established	0.00390625	0.012	0.0039	**	Wilcoxon
1113	Lopinavir	Value	Baseline	Tolerance_established	0.07421875	0.12	0.0742	ns	Wilcoxon
1114	Daumone-3	Value	Adverse_reaction_occurred	Baseline	0.49609375	0.56	0.4961	ns	Wilcoxon
1115	Daumone-3	Value	Adverse_reaction_occurred	Tolerance_established	0.65234375	0.7	0.6523	ns	Wilcoxon
1116	Daumone-3	Value	Baseline	Tolerance_established	0.02734375	0.048	0.0273	*	Wilcoxon
1117	Batelapine	Value	Adverse_reaction_occurred	Baseline	0.00390625	0.012	0.0039	**	Wilcoxon
1118	Batelapine	Value	Adverse_reaction_occurred	Tolerance_established	0.00390625	0.012	0.0039	**	Wilcoxon
1119	Batelapine	Value	Baseline	Tolerance_established	0.91015625	0.93	0.9102	ns	Wilcoxon
1120	Labetalol	Value	Adverse_reaction_occurred	Baseline	0.00390625	0.012	0.0039	**	Wilcoxon
1121	Labetalol	Value	Adverse_reaction_occurred	Tolerance_established	0.00390625	0.012	0.0039	**	Wilcoxon
1122	Labetalol	Value	Baseline	Tolerance_established	0.359375	0.43	0.3594	ns	Wilcoxon
1123	PE(P-20:0/0:0)	Value	Adverse_reaction_occurred	Baseline	0.00390625	0.012	0.0039	**	Wilcoxon
1124	PE(P-20:0/0:0)	Value	Adverse_reaction_occurred	Tolerance_established	0.0078125	0.016	0.0078	**	Wilcoxon
1125	PE(P-20:0/0:0)	Value	Baseline	Tolerance_established	0.25	0.31	0.2500	ns	Wilcoxon
1126	1-Isothiocyanato-2-(Methylthio)Ethane	Value	Adverse_reaction_occurred	Baseline	0.5703125	0.63	0.5703	ns	Wilcoxon
1127	1-Isothiocyanato-2-(Methylthio)Ethane	Value	Adverse_reaction_occurred	Tolerance_established	0.203125	0.26	0.2031	ns	Wilcoxon
1128	1-Isothiocyanato-2-(Methylthio)Ethane	Value	Baseline	Tolerance_established	0.203125	0.26	0.2031	ns	Wilcoxon
1129	7-Hydroxy-2,4,7-Trimethyl-2e,4e-Octadienoic Acid	Value	Adverse_reaction_occurred	Baseline	0.12890625	0.18	0.1289	ns	Wilcoxon
1130	7-Hydroxy-2,4,7-Trimethyl-2e,4e-Octadienoic Acid	Value	Adverse_reaction_occurred	Tolerance_established	0.07421875	0.12	0.0742	ns	Wilcoxon
1131	7-Hydroxy-2,4,7-Trimethyl-2e,4e-Octadienoic Acid	Value	Baseline	Tolerance_established	0.203125	0.26	0.2031	ns	Wilcoxon
1132	Dexamethasone Palmitate	Value	Adverse_reaction_occurred	Baseline	0.0078125	0.016	0.0078	**	Wilcoxon
1133	Dexamethasone Palmitate	Value	Adverse_reaction_occurred	Tolerance_established	0.00390625	0.012	0.0039	**	Wilcoxon
1134	Dexamethasone Palmitate	Value	Baseline	Tolerance_established	0.02734375	0.048	0.0273	*	Wilcoxon
1135	2-(14,15-Epoxyeicosatrienoyl) Glycerol	Value	Adverse_reaction_occurred	Baseline	0.8203125	0.85	0.8203	ns	Wilcoxon
1136	2-(14,15-Epoxyeicosatrienoyl) Glycerol	Value	Adverse_reaction_occurred	Tolerance_established	0.09765625	0.14	0.0977	ns	Wilcoxon
1137	2-(14,15-Epoxyeicosatrienoyl) Glycerol	Value	Baseline	Tolerance_established	0.12890625	0.18	0.1289	ns	Wilcoxon
1138	PC(O-16:0/3:0)	Value	Adverse_reaction_occurred	Baseline	0.00390625	0.012	0.0039	**	Wilcoxon
1139	PC(O-16:0/3:0)	Value	Adverse_reaction_occurred	Tolerance_established	0.0078125	0.016	0.0078	**	Wilcoxon
1140	PC(O-16:0/3:0)	Value	Baseline	Tolerance_established	0.0546875	0.089	0.0547	ns	Wilcoxon
1141	(-)-Reiswigin A	Value	Adverse_reaction_occurred	Baseline	0.00390625	0.012	0.0039	**	Wilcoxon
1142	(-)-Reiswigin A	Value	Adverse_reaction_occurred	Tolerance_established	0.00390625	0.012	0.0039	**	Wilcoxon
1143	(-)-Reiswigin A	Value	Baseline	Tolerance_established	0.203125	0.26	0.2031	ns	Wilcoxon
1144	Turkesterone 22-Acetonide	Value	Adverse_reaction_occurred	Baseline	0.00390625	0.012	0.0039	**	Wilcoxon
1145	Turkesterone 22-Acetonide	Value	Adverse_reaction_occurred	Tolerance_established	0.00390625	0.012	0.0039	**	Wilcoxon
1146	Turkesterone 22-Acetonide	Value	Baseline	Tolerance_established	0.01953125	0.036	0.0195	*	Wilcoxon
1147	Petrosaspongiolide M	Value	Adverse_reaction_occurred	Baseline	0.25	0.31	0.2500	ns	Wilcoxon
1148	Petrosaspongiolide M	Value	Adverse_reaction_occurred	Tolerance_established	0.734375	0.77	0.7344	ns	Wilcoxon
1149	Petrosaspongiolide M	Value	Baseline	Tolerance_established	0.12890625	0.18	0.1289	ns	Wilcoxon
1150	MG(18:3(6Z,9Z,12Z)/0:0/0:0)	Value	Adverse_reaction_occurred	Baseline	0.8203125	0.85	0.8203	ns	Wilcoxon
1151	MG(18:3(6Z,9Z,12Z)/0:0/0:0)	Value	Adverse_reaction_occurred	Tolerance_established	0.0546875	0.089	0.0547	ns	Wilcoxon
1152	MG(18:3(6Z,9Z,12Z)/0:0/0:0)	Value	Baseline	Tolerance_established	0.0078125	0.016	0.0078	**	Wilcoxon
1153	Trichomonacid	Value	Adverse_reaction_occurred	Baseline	0.00390625	0.012	0.0039	**	Wilcoxon
1154	Trichomonacid	Value	Adverse_reaction_occurred	Tolerance_established	0.00390625	0.012	0.0039	**	Wilcoxon
1155	Trichomonacid	Value	Baseline	Tolerance_established	0.8203125	0.85	0.8203	ns	Wilcoxon
1156	(4e,8e,10e-D18:3)Sphingosine	Value	Adverse_reaction_occurred	Baseline	0.01953125	0.036	0.0195	*	Wilcoxon
1157	(4e,8e,10e-D18:3)Sphingosine	Value	Adverse_reaction_occurred	Tolerance_established	0.00390625	0.012	0.0039	**	Wilcoxon
1158	(4e,8e,10e-D18:3)Sphingosine	Value	Baseline	Tolerance_established	0.00390625	0.012	0.0039	**	Wilcoxon
1159	Alpha-Hydroxy-Isobutyric Acid	Value	Adverse_reaction_occurred	Baseline	0.00390625	0.012	0.0039	**	Wilcoxon
1160	Alpha-Hydroxy-Isobutyric Acid	Value	Adverse_reaction_occurred	Tolerance_established	0.01171875	0.023	0.0117	*	Wilcoxon
1161	Alpha-Hydroxy-Isobutyric Acid	Value	Baseline	Tolerance_established	0.0546875	0.089	0.0547	ns	Wilcoxon
1162	Hebevinoside I	Value	Adverse_reaction_occurred	Baseline	0.12890625	0.18	0.1289	ns	Wilcoxon
1163	Hebevinoside I	Value	Adverse_reaction_occurred	Tolerance_established	0.12890625	0.18	0.1289	ns	Wilcoxon
1164	Hebevinoside I	Value	Baseline	Tolerance_established	0.02734375	0.048	0.0273	*	Wilcoxon
1165	Mesylate	Value	Adverse_reaction_occurred	Baseline	0.00390625	0.012	0.0039	**	Wilcoxon
1166	Mesylate	Value	Adverse_reaction_occurred	Tolerance_established	0.00390625	0.012	0.0039	**	Wilcoxon
1167	Mesylate	Value	Baseline	Tolerance_established	0.25	0.31	0.2500	ns	Wilcoxon
1168	Dihydroxyacetone Phosphate Acyl Ester	Value	Adverse_reaction_occurred	Baseline	0.0078125	0.016	0.0078	**	Wilcoxon
1169	Dihydroxyacetone Phosphate Acyl Ester	Value	Adverse_reaction_occurred	Tolerance_established	0.02734375	0.048	0.0273	*	Wilcoxon
1170	Dihydroxyacetone Phosphate Acyl Ester	Value	Baseline	Tolerance_established	0.07421875	0.12	0.0742	ns	Wilcoxon
1171	Daz-2	Value	Adverse_reaction_occurred	Baseline	0.00390625	0.012	0.0039	**	Wilcoxon
1172	Daz-2	Value	Adverse_reaction_occurred	Tolerance_established	0.65234375	0.7	0.6523	ns	Wilcoxon
1173	Daz-2	Value	Baseline	Tolerance_established	0.01953125	0.036	0.0195	*	Wilcoxon
1174	Fomentarol D	Value	Adverse_reaction_occurred	Baseline	0.0078125	0.016	0.0078	**	Wilcoxon
1175	Fomentarol D	Value	Adverse_reaction_occurred	Tolerance_established	0.0078125	0.016	0.0078	**	Wilcoxon
1176	Fomentarol D	Value	Baseline	Tolerance_established	0.0078125	0.016	0.0078	**	Wilcoxon
1177	Ps(Dime(11,3)/Dime(11,3))	Value	Adverse_reaction_occurred	Baseline	0.09765625	0.14	0.0977	ns	Wilcoxon
1178	Ps(Dime(11,3)/Dime(11,3))	Value	Adverse_reaction_occurred	Tolerance_established	0.5703125	0.63	0.5703	ns	Wilcoxon
1179	Ps(Dime(11,3)/Dime(11,3))	Value	Baseline	Tolerance_established	1	1	1.0000	ns	Wilcoxon
1180	Sativic Acid	Value	Adverse_reaction_occurred	Baseline	0.00390625	0.012	0.0039	**	Wilcoxon
1181	Sativic Acid	Value	Adverse_reaction_occurred	Tolerance_established	0.00390625	0.012	0.0039	**	Wilcoxon
1182	Sativic Acid	Value	Baseline	Tolerance_established	0.1640625	0.22	0.1641	ns	Wilcoxon
1183	Etonogestrel	Value	Adverse_reaction_occurred	Baseline	0.00390625	0.012	0.0039	**	Wilcoxon
1184	Etonogestrel	Value	Adverse_reaction_occurred	Tolerance_established	0.00390625	0.012	0.0039	**	Wilcoxon
1185	Etonogestrel	Value	Baseline	Tolerance_established	0.09765625	0.14	0.0977	ns	Wilcoxon
1186	3-[4-[(E)-2-[6-(Dibutylamino)Naphthalen-2-Yl]Ethenyl]Pyridin-1-Ium-1-Yl]Propane-1-Sulfonate	Value	Adverse_reaction_occurred	Baseline	0.00390625	0.012	0.0039	**	Wilcoxon
1187	3-[4-[(E)-2-[6-(Dibutylamino)Naphthalen-2-Yl]Ethenyl]Pyridin-1-Ium-1-Yl]Propane-1-Sulfonate	Value	Adverse_reaction_occurred	Tolerance_established	0.0078125	0.016	0.0078	**	Wilcoxon
1188	3-[4-[(E)-2-[6-(Dibutylamino)Naphthalen-2-Yl]Ethenyl]Pyridin-1-Ium-1-Yl]Propane-1-Sulfonate	Value	Baseline	Tolerance_established	0.0078125	0.016	0.0078	**	Wilcoxon
1189	Ulimorelin	Value	Adverse_reaction_occurred	Baseline	0.91015625	0.93	0.9102	ns	Wilcoxon
1190	Ulimorelin	Value	Adverse_reaction_occurred	Tolerance_established	0.0546875	0.089	0.0547	ns	Wilcoxon
1191	Ulimorelin	Value	Baseline	Tolerance_established	0.07421875	0.12	0.0742	ns	Wilcoxon
1192	Canesceol	Value	Adverse_reaction_occurred	Baseline	0.00390625	0.012	0.0039	**	Wilcoxon
1193	Canesceol	Value	Adverse_reaction_occurred	Tolerance_established	0.0078125	0.016	0.0078	**	Wilcoxon
1194	Canesceol	Value	Baseline	Tolerance_established	0.42578125	0.49	0.4258	ns	Wilcoxon
1195	9-Hydroxy-7e-Nonene-3,5-Diynoic Acid	Value	Adverse_reaction_occurred	Baseline	0.12890625	0.18	0.1289	ns	Wilcoxon
1196	9-Hydroxy-7e-Nonene-3,5-Diynoic Acid	Value	Adverse_reaction_occurred	Tolerance_established	0.09765625	0.14	0.0977	ns	Wilcoxon
1197	9-Hydroxy-7e-Nonene-3,5-Diynoic Acid	Value	Baseline	Tolerance_established	0.1640625	0.22	0.1641	ns	Wilcoxon
1198	Arginylaspartic Acid	Value	Adverse_reaction_occurred	Baseline	0.00390625	0.012	0.0039	**	Wilcoxon
1199	Arginylaspartic Acid	Value	Adverse_reaction_occurred	Tolerance_established	0.00390625	0.012	0.0039	**	Wilcoxon
1200	Arginylaspartic Acid	Value	Baseline	Tolerance_established	0.734375	0.77	0.7344	ns	Wilcoxon
1201	Viscutin 1	Value	Adverse_reaction_occurred	Baseline	0.00390625	0.012	0.0039	**	Wilcoxon
1202	Viscutin 1	Value	Adverse_reaction_occurred	Tolerance_established	0.0078125	0.016	0.0078	**	Wilcoxon
1203	Viscutin 1	Value	Baseline	Tolerance_established	0.25	0.31	0.2500	ns	Wilcoxon
1204	(Z,Z)-3,6-Dodecadien-1-Ol	Value	Adverse_reaction_occurred	Baseline	0.203125	0.26	0.2031	ns	Wilcoxon
1205	(Z,Z)-3,6-Dodecadien-1-Ol	Value	Adverse_reaction_occurred	Tolerance_established	0.09765625	0.14	0.0977	ns	Wilcoxon
1206	(Z,Z)-3,6-Dodecadien-1-Ol	Value	Baseline	Tolerance_established	0.203125	0.26	0.2031	ns	Wilcoxon
1207	3,4,5-Trifluorobenzoic Acid	Value	Adverse_reaction_occurred	Baseline	0.42578125	0.49	0.4258	ns	Wilcoxon
1208	3,4,5-Trifluorobenzoic Acid	Value	Adverse_reaction_occurred	Tolerance_established	0.01171875	0.023	0.0117	*	Wilcoxon
1209	3,4,5-Trifluorobenzoic Acid	Value	Baseline	Tolerance_established	0.09765625	0.14	0.0977	ns	Wilcoxon
1210	8'-Apo-B-Caroten-8'-Ol	Value	Adverse_reaction_occurred	Baseline	0.0078125	0.016	0.0078	**	Wilcoxon
1211	8'-Apo-B-Caroten-8'-Ol	Value	Adverse_reaction_occurred	Tolerance_established	0.00390625	0.012	0.0039	**	Wilcoxon
1212	8'-Apo-B-Caroten-8'-Ol	Value	Baseline	Tolerance_established	0.0078125	0.016	0.0078	**	Wilcoxon
1213	Lepidine B	Value	Adverse_reaction_occurred	Baseline	0.0078125	0.016	0.0078	**	Wilcoxon
1214	Lepidine B	Value	Adverse_reaction_occurred	Tolerance_established	0.49609375	0.56	0.4961	ns	Wilcoxon
1215	Lepidine B	Value	Baseline	Tolerance_established	0.07421875	0.12	0.0742	ns	Wilcoxon
1216	Pinoresinol Diglucoside	Value	Adverse_reaction_occurred	Baseline	0.00390625	0.012	0.0039	**	Wilcoxon
1217	Pinoresinol Diglucoside	Value	Adverse_reaction_occurred	Tolerance_established	0.0078125	0.016	0.0078	**	Wilcoxon
1218	Pinoresinol Diglucoside	Value	Baseline	Tolerance_established	0.42578125	0.49	0.4258	ns	Wilcoxon
1219	Ascorbyl Palmitate	Value	Adverse_reaction_occurred	Baseline	0.00390625	0.012	0.0039	**	Wilcoxon
1220	Ascorbyl Palmitate	Value	Adverse_reaction_occurred	Tolerance_established	0.0078125	0.016	0.0078	**	Wilcoxon
1221	Ascorbyl Palmitate	Value	Baseline	Tolerance_established	0.30078125	0.36	0.3008	ns	Wilcoxon
1222	N-Nervonoyl Methionine	Value	Adverse_reaction_occurred	Baseline	0.0078125	0.016	0.0078	**	Wilcoxon
1223	N-Nervonoyl Methionine	Value	Adverse_reaction_occurred	Tolerance_established	0.00390625	0.012	0.0039	**	Wilcoxon
1224	N-Nervonoyl Methionine	Value	Baseline	Tolerance_established	0.00390625	0.012	0.0039	**	Wilcoxon
1225	PC(16:0/0:0)	Value	Adverse_reaction_occurred	Baseline	0.00390625	0.012	0.0039	**	Wilcoxon
1226	PC(16:0/0:0)	Value	Adverse_reaction_occurred	Tolerance_established	0.91015625	0.93	0.9102	ns	Wilcoxon
1227	PC(16:0/0:0)	Value	Baseline	Tolerance_established	0.12890625	0.18	0.1289	ns	Wilcoxon
1228	D-Glucose, 6-O-Alpha-D-Glucopyranosyl-	Value	Adverse_reaction_occurred	Baseline	0.02734375	0.048	0.0273	*	Wilcoxon
1229	D-Glucose, 6-O-Alpha-D-Glucopyranosyl-	Value	Adverse_reaction_occurred	Tolerance_established	0.00390625	0.012	0.0039	**	Wilcoxon
1230	D-Glucose, 6-O-Alpha-D-Glucopyranosyl-	Value	Baseline	Tolerance_established	0.734375	0.77	0.7344	ns	Wilcoxon
1231	3,5,6-Trihydroxy-5-(Hydroxymethyl)-2-Methoxy-2-Cyclohexen-1-One	Value	Adverse_reaction_occurred	Baseline	0.42578125	0.49	0.4258	ns	Wilcoxon
1232	3,5,6-Trihydroxy-5-(Hydroxymethyl)-2-Methoxy-2-Cyclohexen-1-One	Value	Adverse_reaction_occurred	Tolerance_established	0.734375	0.77	0.7344	ns	Wilcoxon
1233	3,5,6-Trihydroxy-5-(Hydroxymethyl)-2-Methoxy-2-Cyclohexen-1-One	Value	Baseline	Tolerance_established	0.65234375	0.7	0.6523	ns	Wilcoxon
1234	Distichonic Acid A	Value	Adverse_reaction_occurred	Baseline	0.00390625	0.012	0.0039	**	Wilcoxon
1235	Distichonic Acid A	Value	Adverse_reaction_occurred	Tolerance_established	0.00390625	0.012	0.0039	**	Wilcoxon
1236	Distichonic Acid A	Value	Baseline	Tolerance_established	0.0078125	0.016	0.0078	**	Wilcoxon
1237	Oscr#27	Value	Adverse_reaction_occurred	Baseline	0.00390625	0.012	0.0039	**	Wilcoxon
1238	Oscr#27	Value	Adverse_reaction_occurred	Tolerance_established	0.0390625	0.067	0.0391	*	Wilcoxon
1239	Oscr#27	Value	Baseline	Tolerance_established	0.00390625	0.012	0.0039	**	Wilcoxon
1240	Prallethrin	Value	Adverse_reaction_occurred	Baseline	0.0078125	0.016	0.0078	**	Wilcoxon
1241	Prallethrin	Value	Adverse_reaction_occurred	Tolerance_established	0.00390625	0.012	0.0039	**	Wilcoxon
1242	Prallethrin	Value	Baseline	Tolerance_established	0.00390625	0.012	0.0039	**	Wilcoxon
1243	3-[1-(3-Aminopropyl)-1h-Indol-3-Yl]-4-(1-Methyl-1h-Indol-3-Yl)-1h-Pyrrole-2,5-Dione	Value	Adverse_reaction_occurred	Baseline	0.00390625	0.012	0.0039	**	Wilcoxon
1244	3-[1-(3-Aminopropyl)-1h-Indol-3-Yl]-4-(1-Methyl-1h-Indol-3-Yl)-1h-Pyrrole-2,5-Dione	Value	Adverse_reaction_occurred	Tolerance_established	0.07421875	0.12	0.0742	ns	Wilcoxon
1245	3-[1-(3-Aminopropyl)-1h-Indol-3-Yl]-4-(1-Methyl-1h-Indol-3-Yl)-1h-Pyrrole-2,5-Dione	Value	Baseline	Tolerance_established	0.0546875	0.089	0.0547	ns	Wilcoxon
1246	3,5-Dinitrosalicylic Acid	Value	Adverse_reaction_occurred	Baseline	0.359375	0.43	0.3594	ns	Wilcoxon
1247	3,5-Dinitrosalicylic Acid	Value	Adverse_reaction_occurred	Tolerance_established	0.25	0.31	0.2500	ns	Wilcoxon
1248	3,5-Dinitrosalicylic Acid	Value	Baseline	Tolerance_established	0.07421875	0.12	0.0742	ns	Wilcoxon
1249	Steviol-19-O-Beta-D-Glucoside	Value	Adverse_reaction_occurred	Baseline	0.00390625	0.012	0.0039	**	Wilcoxon
1250	Steviol-19-O-Beta-D-Glucoside	Value	Adverse_reaction_occurred	Tolerance_established	0.0078125	0.016	0.0078	**	Wilcoxon
1251	Steviol-19-O-Beta-D-Glucoside	Value	Baseline	Tolerance_established	0.0078125	0.016	0.0078	**	Wilcoxon
1252	3'-Methoxy-[6]-Gingerdiol 3,5-Diacetate	Value	Adverse_reaction_occurred	Baseline	0.00390625	0.012	0.0039	**	Wilcoxon
1253	3'-Methoxy-[6]-Gingerdiol 3,5-Diacetate	Value	Adverse_reaction_occurred	Tolerance_established	0.02734375	0.048	0.0273	*	Wilcoxon
1254	3'-Methoxy-[6]-Gingerdiol 3,5-Diacetate	Value	Baseline	Tolerance_established	0.00390625	0.012	0.0039	**	Wilcoxon
1255	6-Formylindolo [3,2-B] Carbazole	Value	Adverse_reaction_occurred	Baseline	0.01171875	0.023	0.0117	*	Wilcoxon
1256	6-Formylindolo [3,2-B] Carbazole	Value	Adverse_reaction_occurred	Tolerance_established	0.02734375	0.048	0.0273	*	Wilcoxon
1257	6-Formylindolo [3,2-B] Carbazole	Value	Baseline	Tolerance_established	0.12890625	0.18	0.1289	ns	Wilcoxon
1258	SM(d20:1/20:5(7Z,9Z,11E,13E,17Z)-3OH(5,6,15))	Value	Adverse_reaction_occurred	Baseline	0.00390625	0.012	0.0039	**	Wilcoxon
1259	SM(d20:1/20:5(7Z,9Z,11E,13E,17Z)-3OH(5,6,15))	Value	Adverse_reaction_occurred	Tolerance_established	0.00390625	0.012	0.0039	**	Wilcoxon
1260	SM(d20:1/20:5(7Z,9Z,11E,13E,17Z)-3OH(5,6,15))	Value	Baseline	Tolerance_established	0.29450739368011	0.36	0.2945	ns	Wilcoxon
1261	Triangulyne G	Value	Adverse_reaction_occurred	Baseline	0.0078125	0.016	0.0078	**	Wilcoxon
1262	Triangulyne G	Value	Adverse_reaction_occurred	Tolerance_established	0.01171875	0.023	0.0117	*	Wilcoxon
1263	Triangulyne G	Value	Baseline	Tolerance_established	0.8203125	0.85	0.8203	ns	Wilcoxon
1264	4-Oxo-13-Cis-Retinoate	Value	Adverse_reaction_occurred	Baseline	0.00390625	0.012	0.0039	**	Wilcoxon
1265	4-Oxo-13-Cis-Retinoate	Value	Adverse_reaction_occurred	Tolerance_established	0.00390625	0.012	0.0039	**	Wilcoxon
1266	4-Oxo-13-Cis-Retinoate	Value	Baseline	Tolerance_established	0.41849223344682	0.49	0.4185	ns	Wilcoxon
1267	Ic202c	Value	Adverse_reaction_occurred	Baseline	0.00390625	0.012	0.0039	**	Wilcoxon
1268	Ic202c	Value	Adverse_reaction_occurred	Tolerance_established	0.00390625	0.012	0.0039	**	Wilcoxon
1269	Ic202c	Value	Baseline	Tolerance_established	0.12890625	0.18	0.1289	ns	Wilcoxon
1270	Juniperic Acid	Value	Adverse_reaction_occurred	Baseline	0.30078125	0.36	0.3008	ns	Wilcoxon
1271	Juniperic Acid	Value	Adverse_reaction_occurred	Tolerance_established	0.203125	0.26	0.2031	ns	Wilcoxon
1272	Juniperic Acid	Value	Baseline	Tolerance_established	0.65234375	0.7	0.6523	ns	Wilcoxon
1273	Trihydroxycoprostanoic Acid	Value	Adverse_reaction_occurred	Baseline	0.00390625	0.012	0.0039	**	Wilcoxon
1274	Trihydroxycoprostanoic Acid	Value	Adverse_reaction_occurred	Tolerance_established	0.00390625	0.012	0.0039	**	Wilcoxon
1275	Trihydroxycoprostanoic Acid	Value	Baseline	Tolerance_established	0.49609375	0.56	0.4961	ns	Wilcoxon
1276	3-O-(2-O-(2e-Decenoyl)-Alpha-L-Rhamnopyranosyl)-3-Hydroxydecanoic Acid	Value	Adverse_reaction_occurred	Baseline	0.0078125	0.016	0.0078	**	Wilcoxon
1277	3-O-(2-O-(2e-Decenoyl)-Alpha-L-Rhamnopyranosyl)-3-Hydroxydecanoic Acid	Value	Adverse_reaction_occurred	Tolerance_established	0.09765625	0.14	0.0977	ns	Wilcoxon
1278	3-O-(2-O-(2e-Decenoyl)-Alpha-L-Rhamnopyranosyl)-3-Hydroxydecanoic Acid	Value	Baseline	Tolerance_established	0.02734375	0.048	0.0273	*	Wilcoxon
1279	L-Phenylalanine	Value	Adverse_reaction_occurred	Baseline	0.25	0.31	0.2500	ns	Wilcoxon
1280	L-Phenylalanine	Value	Adverse_reaction_occurred	Tolerance_established	0.65234375	0.7	0.6523	ns	Wilcoxon
1281	L-Phenylalanine	Value	Baseline	Tolerance_established	0.91015625	0.93	0.9102	ns	Wilcoxon
1282	Macrocarpal B	Value	Adverse_reaction_occurred	Baseline	0.734375	0.77	0.7344	ns	Wilcoxon
1283	Macrocarpal B	Value	Adverse_reaction_occurred	Tolerance_established	0.0078125	0.016	0.0078	**	Wilcoxon
1284	Macrocarpal B	Value	Baseline	Tolerance_established	0.09765625	0.14	0.0977	ns	Wilcoxon
1285	Pyrrolifene	Value	Adverse_reaction_occurred	Baseline	0.00390625	0.012	0.0039	**	Wilcoxon
1286	Pyrrolifene	Value	Adverse_reaction_occurred	Tolerance_established	0.00390625	0.012	0.0039	**	Wilcoxon
1287	Pyrrolifene	Value	Baseline	Tolerance_established	0.00390625	0.012	0.0039	**	Wilcoxon
1288	Dihydroyashabushiketol	Value	Adverse_reaction_occurred	Baseline	0.00390625	0.012	0.0039	**	Wilcoxon
1289	Dihydroyashabushiketol	Value	Adverse_reaction_occurred	Tolerance_established	0.00390625	0.012	0.0039	**	Wilcoxon
1290	Dihydroyashabushiketol	Value	Baseline	Tolerance_established	0.0390625	0.067	0.0391	*	Wilcoxon
1291	Invert Sugar	Value	Adverse_reaction_occurred	Baseline	0.0078125	0.016	0.0078	**	Wilcoxon
1292	Invert Sugar	Value	Adverse_reaction_occurred	Tolerance_established	0.00390625	0.012	0.0039	**	Wilcoxon
1293	Invert Sugar	Value	Baseline	Tolerance_established	0.25	0.31	0.2500	ns	Wilcoxon
1294	Dimethyl 2,3-Bis(Sulfanyl)Butanedioate	Value	Adverse_reaction_occurred	Baseline	0.203125	0.26	0.2031	ns	Wilcoxon
1295	Dimethyl 2,3-Bis(Sulfanyl)Butanedioate	Value	Adverse_reaction_occurred	Tolerance_established	0.203125	0.26	0.2031	ns	Wilcoxon
1296	Dimethyl 2,3-Bis(Sulfanyl)Butanedioate	Value	Baseline	Tolerance_established	0.07421875	0.12	0.0742	ns	Wilcoxon
1297	N-Linolenoyl-Glutamine	Value	Adverse_reaction_occurred	Baseline	0.00390625	0.012	0.0039	**	Wilcoxon
1298	N-Linolenoyl-Glutamine	Value	Adverse_reaction_occurred	Tolerance_established	0.00390625	0.012	0.0039	**	Wilcoxon
1299	N-Linolenoyl-Glutamine	Value	Baseline	Tolerance_established	0.02734375	0.048	0.0273	*	Wilcoxon
1300	2-Deoxy-20-Hydroxy-5alpha-Ecdysone 3-Acetate	Value	Adverse_reaction_occurred	Baseline	0.25	0.31	0.2500	ns	Wilcoxon
1301	2-Deoxy-20-Hydroxy-5alpha-Ecdysone 3-Acetate	Value	Adverse_reaction_occurred	Tolerance_established	0.49609375	0.56	0.4961	ns	Wilcoxon
1302	2-Deoxy-20-Hydroxy-5alpha-Ecdysone 3-Acetate	Value	Baseline	Tolerance_established	0.25	0.31	0.2500	ns	Wilcoxon
1303	Bay-U9773	Value	Adverse_reaction_occurred	Baseline	0.0546875	0.089	0.0547	ns	Wilcoxon
1304	Bay-U9773	Value	Adverse_reaction_occurred	Tolerance_established	1	1	1.0000	ns	Wilcoxon
1305	Bay-U9773	Value	Baseline	Tolerance_established	0.0546875	0.089	0.0547	ns	Wilcoxon
1306	3-O-Cis-Coumaroylmaslinic Acid	Value	Adverse_reaction_occurred	Baseline	0.0078125	0.016	0.0078	**	Wilcoxon
1307	3-O-Cis-Coumaroylmaslinic Acid	Value	Adverse_reaction_occurred	Tolerance_established	0.00390625	0.012	0.0039	**	Wilcoxon
1308	3-O-Cis-Coumaroylmaslinic Acid	Value	Baseline	Tolerance_established	0.00390625	0.012	0.0039	**	Wilcoxon
1309	Seneciphylline	Value	Adverse_reaction_occurred	Baseline	0.0078125	0.016	0.0078	**	Wilcoxon
1310	Seneciphylline	Value	Adverse_reaction_occurred	Tolerance_established	0.0078125	0.016	0.0078	**	Wilcoxon
1311	Seneciphylline	Value	Baseline	Tolerance_established	0.01171875	0.023	0.0117	*	Wilcoxon
1312	4e,14z-Sphingadiene	Value	Adverse_reaction_occurred	Baseline	0.12890625	0.18	0.1289	ns	Wilcoxon
1313	4e,14z-Sphingadiene	Value	Adverse_reaction_occurred	Tolerance_established	0.00390625	0.012	0.0039	**	Wilcoxon
1314	4e,14z-Sphingadiene	Value	Baseline	Tolerance_established	0.00390625	0.012	0.0039	**	Wilcoxon
1315	Myricatin	Value	Adverse_reaction_occurred	Baseline	1	1	1.0000	ns	Wilcoxon
1316	Myricatin	Value	Adverse_reaction_occurred	Tolerance_established	0.30078125	0.36	0.3008	ns	Wilcoxon
1317	Myricatin	Value	Baseline	Tolerance_established	0.49609375	0.56	0.4961	ns	Wilcoxon
1318	Oleic Acid Ethyl Ester	Value	Adverse_reaction_occurred	Baseline	0.0390625	0.067	0.0391	*	Wilcoxon
1319	Oleic Acid Ethyl Ester	Value	Adverse_reaction_occurred	Tolerance_established	0.02734375	0.048	0.0273	*	Wilcoxon
1320	Oleic Acid Ethyl Ester	Value	Baseline	Tolerance_established	0.65234375	0.7	0.6523	ns	Wilcoxon
1321	(9s,10s)-9,10-Dihydroxyoctadecanoic Acid	Value	Adverse_reaction_occurred	Baseline	0.00390625	0.012	0.0039	**	Wilcoxon
1322	(9s,10s)-9,10-Dihydroxyoctadecanoic Acid	Value	Adverse_reaction_occurred	Tolerance_established	0.00390625	0.012	0.0039	**	Wilcoxon
1323	(9s,10s)-9,10-Dihydroxyoctadecanoic Acid	Value	Baseline	Tolerance_established	0.203125	0.26	0.2031	ns	Wilcoxon
1324	3-Hydroxypalmitoleoylcarnitine	Value	Adverse_reaction_occurred	Baseline	0.00390625	0.012	0.0039	**	Wilcoxon
1325	3-Hydroxypalmitoleoylcarnitine	Value	Adverse_reaction_occurred	Tolerance_established	0.00390625	0.012	0.0039	**	Wilcoxon
1326	3-Hydroxypalmitoleoylcarnitine	Value	Baseline	Tolerance_established	0.00390625	0.012	0.0039	**	Wilcoxon
1327	PA(15:0/20:5(5Z,8Z,11Z,14Z,17Z))	Value	Adverse_reaction_occurred	Baseline	0.00390625	0.012	0.0039	**	Wilcoxon
1328	PA(15:0/20:5(5Z,8Z,11Z,14Z,17Z))	Value	Adverse_reaction_occurred	Tolerance_established	0.12890625	0.18	0.1289	ns	Wilcoxon
1329	PA(15:0/20:5(5Z,8Z,11Z,14Z,17Z))	Value	Baseline	Tolerance_established	0.01953125	0.036	0.0195	*	Wilcoxon
1330	Nevskin	Value	Adverse_reaction_occurred	Baseline	0.00390625	0.012	0.0039	**	Wilcoxon
1331	Nevskin	Value	Adverse_reaction_occurred	Tolerance_established	0.00390625	0.012	0.0039	**	Wilcoxon
1332	Nevskin	Value	Baseline	Tolerance_established	0.1640625	0.22	0.1641	ns	Wilcoxon
1333	Glutamic Acid Betaine	Value	Adverse_reaction_occurred	Baseline	0.12890625	0.18	0.1289	ns	Wilcoxon
1334	Glutamic Acid Betaine	Value	Adverse_reaction_occurred	Tolerance_established	0.09765625	0.14	0.0977	ns	Wilcoxon
1335	Glutamic Acid Betaine	Value	Baseline	Tolerance_established	0.01953125	0.036	0.0195	*	Wilcoxon
1336	Gentamicin A Sulfate	Value	Adverse_reaction_occurred	Baseline	0.0078125	0.016	0.0078	**	Wilcoxon
1337	Gentamicin A Sulfate	Value	Adverse_reaction_occurred	Tolerance_established	0.0078125	0.016	0.0078	**	Wilcoxon
1338	Gentamicin A Sulfate	Value	Baseline	Tolerance_established	0.25	0.31	0.2500	ns	Wilcoxon
1339	N-Palmitoyl Proline	Value	Adverse_reaction_occurred	Baseline	0.5703125	0.63	0.5703	ns	Wilcoxon
1340	N-Palmitoyl Proline	Value	Adverse_reaction_occurred	Tolerance_established	0.8203125	0.85	0.8203	ns	Wilcoxon
1341	N-Palmitoyl Proline	Value	Baseline	Tolerance_established	0.09765625	0.14	0.0977	ns	Wilcoxon
1342	(3beta,11alpha,13beta)-3,11,13-Oleananetriol	Value	Adverse_reaction_occurred	Baseline	0.1640625	0.22	0.1641	ns	Wilcoxon
1343	(3beta,11alpha,13beta)-3,11,13-Oleananetriol	Value	Adverse_reaction_occurred	Tolerance_established	0.07421875	0.12	0.0742	ns	Wilcoxon
1344	(3beta,11alpha,13beta)-3,11,13-Oleananetriol	Value	Baseline	Tolerance_established	0.359375	0.43	0.3594	ns	Wilcoxon
1345	9,10,13-Trihydroxy-Octadecanoic Acid	Value	Adverse_reaction_occurred	Baseline	0.00390625	0.012	0.0039	**	Wilcoxon
1346	9,10,13-Trihydroxy-Octadecanoic Acid	Value	Adverse_reaction_occurred	Tolerance_established	0.09765625	0.14	0.0977	ns	Wilcoxon
1347	9,10,13-Trihydroxy-Octadecanoic Acid	Value	Baseline	Tolerance_established	0.203125	0.26	0.2031	ns	Wilcoxon
1348	SM(d19:0/22:6(5Z,7Z,10Z,13Z,16Z,19Z)-OH(4))	Value	Adverse_reaction_occurred	Baseline	0.00390625	0.012	0.0039	**	Wilcoxon
1349	SM(d19:0/22:6(5Z,7Z,10Z,13Z,16Z,19Z)-OH(4))	Value	Adverse_reaction_occurred	Tolerance_established	0.00390625	0.012	0.0039	**	Wilcoxon
1350	SM(d19:0/22:6(5Z,7Z,10Z,13Z,16Z,19Z)-OH(4))	Value	Baseline	Tolerance_established	0.0759269629825577	0.12	0.0759	ns	Wilcoxon
1351	Shikokianin B	Value	Adverse_reaction_occurred	Baseline	0.0078125	0.016	0.0078	**	Wilcoxon
1352	Shikokianin B	Value	Adverse_reaction_occurred	Tolerance_established	0.0078125	0.016	0.0078	**	Wilcoxon
1353	Shikokianin B	Value	Baseline	Tolerance_established	0.01953125	0.036	0.0195	*	Wilcoxon
1354	Methyl 15,16-Epoxy-9,12-Octadecadienoate	Value	Adverse_reaction_occurred	Baseline	0.00390625	0.012	0.0039	**	Wilcoxon
1355	Methyl 15,16-Epoxy-9,12-Octadecadienoate	Value	Adverse_reaction_occurred	Tolerance_established	0.00390625	0.012	0.0039	**	Wilcoxon
1356	Methyl 15,16-Epoxy-9,12-Octadecadienoate	Value	Baseline	Tolerance_established	0.01953125	0.036	0.0195	*	Wilcoxon
1357	Anandamide (18:2, n-6)	Value	Adverse_reaction_occurred	Baseline	0.8203125	0.85	0.8203	ns	Wilcoxon
1358	Anandamide (18:2, n-6)	Value	Adverse_reaction_occurred	Tolerance_established	0.734375	0.77	0.7344	ns	Wilcoxon
1359	Anandamide (18:2, n-6)	Value	Baseline	Tolerance_established	0.8203125	0.85	0.8203	ns	Wilcoxon
1360	2-(3,7,11-Trimethyldodeca-2,6,10-Trienylsulfanyl)Benzoic Acid	Value	Adverse_reaction_occurred	Baseline	0.07421875	0.12	0.0742	ns	Wilcoxon
1361	2-(3,7,11-Trimethyldodeca-2,6,10-Trienylsulfanyl)Benzoic Acid	Value	Adverse_reaction_occurred	Tolerance_established	0.00390625	0.012	0.0039	**	Wilcoxon
1362	2-(3,7,11-Trimethyldodeca-2,6,10-Trienylsulfanyl)Benzoic Acid	Value	Baseline	Tolerance_established	0.00390625	0.012	0.0039	**	Wilcoxon
1363	Hydroxymedioresinol	Value	Adverse_reaction_occurred	Baseline	0.00390625	0.012	0.0039	**	Wilcoxon
1364	Hydroxymedioresinol	Value	Adverse_reaction_occurred	Tolerance_established	0.00390625	0.012	0.0039	**	Wilcoxon
1365	Hydroxymedioresinol	Value	Baseline	Tolerance_established	1	1	1.0000	ns	Wilcoxon
1366	Coenzyme Q6	Value	Adverse_reaction_occurred	Baseline	0.00390625	0.012	0.0039	**	Wilcoxon
1367	Coenzyme Q6	Value	Adverse_reaction_occurred	Tolerance_established	0.8203125	0.85	0.8203	ns	Wilcoxon
1368	Coenzyme Q6	Value	Baseline	Tolerance_established	0.00390625	0.012	0.0039	**	Wilcoxon
1369	Dihydroresveratrol 3-Glucuronide	Value	Adverse_reaction_occurred	Baseline	0.0390625	0.067	0.0391	*	Wilcoxon
1370	Dihydroresveratrol 3-Glucuronide	Value	Adverse_reaction_occurred	Tolerance_established	0.09765625	0.14	0.0977	ns	Wilcoxon
1371	Dihydroresveratrol 3-Glucuronide	Value	Baseline	Tolerance_established	0.25	0.31	0.2500	ns	Wilcoxon
1372	Diphenyl Phosphate	Value	Adverse_reaction_occurred	Baseline	0.09765625	0.14	0.0977	ns	Wilcoxon
1373	Diphenyl Phosphate	Value	Adverse_reaction_occurred	Tolerance_established	0.12890625	0.18	0.1289	ns	Wilcoxon
1374	Diphenyl Phosphate	Value	Baseline	Tolerance_established	1	1	1.0000	ns	Wilcoxon
1375	1-Nitro-3,5-Dinitroso-1,3,5-Triazinane	Value	Adverse_reaction_occurred	Baseline	0.07421875	0.12	0.0742	ns	Wilcoxon
1376	1-Nitro-3,5-Dinitroso-1,3,5-Triazinane	Value	Adverse_reaction_occurred	Tolerance_established	0.00390625	0.012	0.0039	**	Wilcoxon
1377	1-Nitro-3,5-Dinitroso-1,3,5-Triazinane	Value	Baseline	Tolerance_established	0.65234375	0.7	0.6523	ns	Wilcoxon
1378	Mg(18:1(9z)/0:0/0:0)[Rac]	Value	Adverse_reaction_occurred	Baseline	0.00390625	0.012	0.0039	**	Wilcoxon
1379	Mg(18:1(9z)/0:0/0:0)[Rac]	Value	Adverse_reaction_occurred	Tolerance_established	0.00390625	0.012	0.0039	**	Wilcoxon
1380	Mg(18:1(9z)/0:0/0:0)[Rac]	Value	Baseline	Tolerance_established	1	1	1.0000	ns	Wilcoxon
1381	11,12-Dihydroxy Arachidic Acid	Value	Adverse_reaction_occurred	Baseline	0.00390625	0.012	0.0039	**	Wilcoxon
1382	11,12-Dihydroxy Arachidic Acid	Value	Adverse_reaction_occurred	Tolerance_established	0.00390625	0.012	0.0039	**	Wilcoxon
1383	11,12-Dihydroxy Arachidic Acid	Value	Baseline	Tolerance_established	0.00390625	0.012	0.0039	**	Wilcoxon
1384	DG(8:0/PGF1alpha/0:0)	Value	Adverse_reaction_occurred	Baseline	0.12890625	0.18	0.1289	ns	Wilcoxon
1385	DG(8:0/PGF1alpha/0:0)	Value	Adverse_reaction_occurred	Tolerance_established	0.09765625	0.14	0.0977	ns	Wilcoxon
1386	DG(8:0/PGF1alpha/0:0)	Value	Baseline	Tolerance_established	0.91015625	0.93	0.9102	ns	Wilcoxon
1387	1-O-All-Trans-Retinoyl-Beta-Glucuronic Acid	Value	Adverse_reaction_occurred	Baseline	0.0078125	0.016	0.0078	**	Wilcoxon
1388	1-O-All-Trans-Retinoyl-Beta-Glucuronic Acid	Value	Adverse_reaction_occurred	Tolerance_established	0.0078125	0.016	0.0078	**	Wilcoxon
1389	1-O-All-Trans-Retinoyl-Beta-Glucuronic Acid	Value	Baseline	Tolerance_established	0.49609375	0.56	0.4961	ns	Wilcoxon
1390	Ajocysteine	Value	Adverse_reaction_occurred	Baseline	0.0390625	0.067	0.0391	*	Wilcoxon
1391	Ajocysteine	Value	Adverse_reaction_occurred	Tolerance_established	0.203125	0.26	0.2031	ns	Wilcoxon
1392	Ajocysteine	Value	Baseline	Tolerance_established	0.359375	0.43	0.3594	ns	Wilcoxon
1393	N-Linoleoyl Dopamine	Value	Adverse_reaction_occurred	Baseline	0.00390625	0.012	0.0039	**	Wilcoxon
1394	N-Linoleoyl Dopamine	Value	Adverse_reaction_occurred	Tolerance_established	0.00390625	0.012	0.0039	**	Wilcoxon
1395	N-Linoleoyl Dopamine	Value	Baseline	Tolerance_established	0.01171875	0.023	0.0117	*	Wilcoxon
1396	Methyl 9-(Alpha-D-Galactosyloxy)Nonanoate	Value	Adverse_reaction_occurred	Baseline	0.00390625	0.012	0.0039	**	Wilcoxon
1397	Methyl 9-(Alpha-D-Galactosyloxy)Nonanoate	Value	Adverse_reaction_occurred	Tolerance_established	0.00390625	0.012	0.0039	**	Wilcoxon
1398	Methyl 9-(Alpha-D-Galactosyloxy)Nonanoate	Value	Baseline	Tolerance_established	0.25	0.31	0.2500	ns	Wilcoxon
1399	Venustone	Value	Adverse_reaction_occurred	Baseline	0.30078125	0.36	0.3008	ns	Wilcoxon
1400	Venustone	Value	Adverse_reaction_occurred	Tolerance_established	1	1	1.0000	ns	Wilcoxon
1401	Venustone	Value	Baseline	Tolerance_established	0.09765625	0.14	0.0977	ns	Wilcoxon
1402	Cay10594	Value	Adverse_reaction_occurred	Baseline	0.91015625	0.93	0.9102	ns	Wilcoxon
1403	Cay10594	Value	Adverse_reaction_occurred	Tolerance_established	0.0546875	0.089	0.0547	ns	Wilcoxon
1404	Cay10594	Value	Baseline	Tolerance_established	0.203125	0.26	0.2031	ns	Wilcoxon
1405	Mesocarb	Value	Adverse_reaction_occurred	Baseline	0.12890625	0.18	0.1289	ns	Wilcoxon
1406	Mesocarb	Value	Adverse_reaction_occurred	Tolerance_established	0.09765625	0.14	0.0977	ns	Wilcoxon
1407	Mesocarb	Value	Baseline	Tolerance_established	0.49609375	0.56	0.4961	ns	Wilcoxon
1408	13-(3-Pentyloxiran-2-Yl)Trideca-2,4,6-Trienoic Acid	Value	Adverse_reaction_occurred	Baseline	0.01171875	0.023	0.0117	*	Wilcoxon
1409	13-(3-Pentyloxiran-2-Yl)Trideca-2,4,6-Trienoic Acid	Value	Adverse_reaction_occurred	Tolerance_established	0.00390625	0.012	0.0039	**	Wilcoxon
1410	13-(3-Pentyloxiran-2-Yl)Trideca-2,4,6-Trienoic Acid	Value	Baseline	Tolerance_established	0.01953125	0.036	0.0195	*	Wilcoxon
1411	Phellatin	Value	Adverse_reaction_occurred	Baseline	0.00390625	0.012	0.0039	**	Wilcoxon
1412	Phellatin	Value	Adverse_reaction_occurred	Tolerance_established	0.00390625	0.012	0.0039	**	Wilcoxon
1413	Phellatin	Value	Baseline	Tolerance_established	0.65234375	0.7	0.6523	ns	Wilcoxon
1414	Polysorbate 60	Value	Adverse_reaction_occurred	Baseline	0.00390625	0.012	0.0039	**	Wilcoxon
1415	Polysorbate 60	Value	Adverse_reaction_occurred	Tolerance_established	0.00390625	0.012	0.0039	**	Wilcoxon
1416	Polysorbate 60	Value	Baseline	Tolerance_established	0.09765625	0.14	0.0977	ns	Wilcoxon
1417	3-(3,5-Diiodo-4-Hydroxyphenyl)Lactate	Value	Adverse_reaction_occurred	Baseline	0.07421875	0.12	0.0742	ns	Wilcoxon
1418	3-(3,5-Diiodo-4-Hydroxyphenyl)Lactate	Value	Adverse_reaction_occurred	Tolerance_established	0.00390625	0.012	0.0039	**	Wilcoxon
1419	3-(3,5-Diiodo-4-Hydroxyphenyl)Lactate	Value	Baseline	Tolerance_established	0.00390625	0.012	0.0039	**	Wilcoxon
1420	Ascr#24	Value	Adverse_reaction_occurred	Baseline	0.00390625	0.012	0.0039	**	Wilcoxon
1421	Ascr#24	Value	Adverse_reaction_occurred	Tolerance_established	0.00390625	0.012	0.0039	**	Wilcoxon
1422	Ascr#24	Value	Baseline	Tolerance_established	0.0390625	0.067	0.0391	*	Wilcoxon
1423	Quindoxin	Value	Adverse_reaction_occurred	Baseline	0.0078125	0.016	0.0078	**	Wilcoxon
1424	Quindoxin	Value	Adverse_reaction_occurred	Tolerance_established	0.01171875	0.023	0.0117	*	Wilcoxon
1425	Quindoxin	Value	Baseline	Tolerance_established	0.09765625	0.14	0.0977	ns	Wilcoxon
1426	Estrane-3alpha,17alpha-Diol	Value	Adverse_reaction_occurred	Baseline	0.00390625	0.012	0.0039	**	Wilcoxon
1427	Estrane-3alpha,17alpha-Diol	Value	Adverse_reaction_occurred	Tolerance_established	0.00390625	0.012	0.0039	**	Wilcoxon
1428	Estrane-3alpha,17alpha-Diol	Value	Baseline	Tolerance_established	0.5703125	0.63	0.5703	ns	Wilcoxon
1429	1,2,3-Tris(1-Ethoxyethoxy)Propane	Value	Adverse_reaction_occurred	Baseline	0.00390625	0.012	0.0039	**	Wilcoxon
1430	1,2,3-Tris(1-Ethoxyethoxy)Propane	Value	Adverse_reaction_occurred	Tolerance_established	0.1640625	0.22	0.1641	ns	Wilcoxon
1431	1,2,3-Tris(1-Ethoxyethoxy)Propane	Value	Baseline	Tolerance_established	0.00390625	0.012	0.0039	**	Wilcoxon
1432	Corchorifatty Acid F	Value	Adverse_reaction_occurred	Baseline	0.12890625	0.18	0.1289	ns	Wilcoxon
1433	Corchorifatty Acid F	Value	Adverse_reaction_occurred	Tolerance_established	0.5703125	0.63	0.5703	ns	Wilcoxon
1434	Corchorifatty Acid F	Value	Baseline	Tolerance_established	0.1640625	0.22	0.1641	ns	Wilcoxon
1435	1-(2-Methoxy-18z-Pentacosenyl)-Sn-Glycero-3-Phosphoethanolamine	Value	Adverse_reaction_occurred	Baseline	0.00390625	0.012	0.0039	**	Wilcoxon
1436	1-(2-Methoxy-18z-Pentacosenyl)-Sn-Glycero-3-Phosphoethanolamine	Value	Adverse_reaction_occurred	Tolerance_established	0.42578125	0.49	0.4258	ns	Wilcoxon
1437	1-(2-Methoxy-18z-Pentacosenyl)-Sn-Glycero-3-Phosphoethanolamine	Value	Baseline	Tolerance_established	0.00390625	0.012	0.0039	**	Wilcoxon
1438	PA(14:1(9Z)/14:1(9Z))	Value	Adverse_reaction_occurred	Baseline	0.0078125	0.016	0.0078	**	Wilcoxon
1439	PA(14:1(9Z)/14:1(9Z))	Value	Adverse_reaction_occurred	Tolerance_established	0.42578125	0.49	0.4258	ns	Wilcoxon
1440	PA(14:1(9Z)/14:1(9Z))	Value	Baseline	Tolerance_established	0.07421875	0.12	0.0742	ns	Wilcoxon
1441	Bhas#32	Value	Adverse_reaction_occurred	Baseline	0.0078125	0.016	0.0078	**	Wilcoxon
1442	Bhas#32	Value	Adverse_reaction_occurred	Tolerance_established	0.00390625	0.012	0.0039	**	Wilcoxon
1443	Bhas#32	Value	Baseline	Tolerance_established	0.12890625	0.18	0.1289	ns	Wilcoxon
1444	1,2,3-Hexanetriol	Value	Adverse_reaction_occurred	Baseline	0.30078125	0.36	0.3008	ns	Wilcoxon
1445	1,2,3-Hexanetriol	Value	Adverse_reaction_occurred	Tolerance_established	0.359375	0.43	0.3594	ns	Wilcoxon
1446	1,2,3-Hexanetriol	Value	Baseline	Tolerance_established	0.8203125	0.85	0.8203	ns	Wilcoxon
1447	Lepidine C	Value	Adverse_reaction_occurred	Baseline	0.00390625	0.012	0.0039	**	Wilcoxon
1448	Lepidine C	Value	Adverse_reaction_occurred	Tolerance_established	0.359375	0.43	0.3594	ns	Wilcoxon
1449	Lepidine C	Value	Baseline	Tolerance_established	0.12890625	0.18	0.1289	ns	Wilcoxon
1450	2,4-Dodecadienoic Acid, 11-Methoxy-3,7,11-Trimethyl-, 1-Methylethyl Ester, (2z,4e,7s)-	Value	Adverse_reaction_occurred	Baseline	0.01953125	0.036	0.0195	*	Wilcoxon
1451	2,4-Dodecadienoic Acid, 11-Methoxy-3,7,11-Trimethyl-, 1-Methylethyl Ester, (2z,4e,7s)-	Value	Adverse_reaction_occurred	Tolerance_established	0.00390625	0.012	0.0039	**	Wilcoxon
1452	2,4-Dodecadienoic Acid, 11-Methoxy-3,7,11-Trimethyl-, 1-Methylethyl Ester, (2z,4e,7s)-	Value	Baseline	Tolerance_established	0.01953125	0.036	0.0195	*	Wilcoxon
1453	Elocalcitol	Value	Adverse_reaction_occurred	Baseline	0.01171875	0.023	0.0117	*	Wilcoxon
1454	Elocalcitol	Value	Adverse_reaction_occurred	Tolerance_established	0.0078125	0.016	0.0078	**	Wilcoxon
1455	Elocalcitol	Value	Baseline	Tolerance_established	0.02734375	0.048	0.0273	*	Wilcoxon
1456	2s-Amino-3s-Methylpentanoic Acid	Value	Adverse_reaction_occurred	Baseline	0.359375	0.43	0.3594	ns	Wilcoxon
1457	2s-Amino-3s-Methylpentanoic Acid	Value	Adverse_reaction_occurred	Tolerance_established	0.8203125	0.85	0.8203	ns	Wilcoxon
1458	2s-Amino-3s-Methylpentanoic Acid	Value	Baseline	Tolerance_established	0.49609375	0.56	0.4961	ns	Wilcoxon
1459	N-Linoleoyl Methionine	Value	Adverse_reaction_occurred	Baseline	0.01953125	0.036	0.0195	*	Wilcoxon
1460	N-Linoleoyl Methionine	Value	Adverse_reaction_occurred	Tolerance_established	0.12890625	0.18	0.1289	ns	Wilcoxon
1461	N-Linoleoyl Methionine	Value	Baseline	Tolerance_established	0.09765625	0.14	0.0977	ns	Wilcoxon
1462	Nitro-Astaxanthin	Value	Adverse_reaction_occurred	Baseline	0.00390625	0.012	0.0039	**	Wilcoxon
1463	Nitro-Astaxanthin	Value	Adverse_reaction_occurred	Tolerance_established	0.1640625	0.22	0.1641	ns	Wilcoxon
1464	Nitro-Astaxanthin	Value	Baseline	Tolerance_established	0.02734375	0.048	0.0273	*	Wilcoxon
1465	PC(P-14:0/0:0)	Value	Adverse_reaction_occurred	Baseline	0.0546875	0.089	0.0547	ns	Wilcoxon
1466	PC(P-14:0/0:0)	Value	Adverse_reaction_occurred	Tolerance_established	0.00390625	0.012	0.0039	**	Wilcoxon
1467	PC(P-14:0/0:0)	Value	Baseline	Tolerance_established	0.0078125	0.016	0.0078	**	Wilcoxon
1468	9,12-Dihydroxy Stearic Acid	Value	Adverse_reaction_occurred	Baseline	0.0078125	0.016	0.0078	**	Wilcoxon
1469	9,12-Dihydroxy Stearic Acid	Value	Adverse_reaction_occurred	Tolerance_established	0.0078125	0.016	0.0078	**	Wilcoxon
1470	9,12-Dihydroxy Stearic Acid	Value	Baseline	Tolerance_established	0.30078125	0.36	0.3008	ns	Wilcoxon
1471	9,10,18-Trihome(12)	Value	Adverse_reaction_occurred	Baseline	0.07421875	0.12	0.0742	ns	Wilcoxon
1472	9,10,18-Trihome(12)	Value	Adverse_reaction_occurred	Tolerance_established	0.01953125	0.036	0.0195	*	Wilcoxon
1473	9,10,18-Trihome(12)	Value	Baseline	Tolerance_established	0.30078125	0.36	0.3008	ns	Wilcoxon
1474	24-Hydroxy-Tetracosanoic Acid	Value	Adverse_reaction_occurred	Baseline	0.5703125	0.63	0.5703	ns	Wilcoxon
1475	24-Hydroxy-Tetracosanoic Acid	Value	Adverse_reaction_occurred	Tolerance_established	0.01953125	0.036	0.0195	*	Wilcoxon
1476	24-Hydroxy-Tetracosanoic Acid	Value	Baseline	Tolerance_established	0.01953125	0.036	0.0195	*	Wilcoxon
1477	Butenylcarnitine	Value	Adverse_reaction_occurred	Baseline	0.00390625	0.012	0.0039	**	Wilcoxon
1478	Butenylcarnitine	Value	Adverse_reaction_occurred	Tolerance_established	0.00390625	0.012	0.0039	**	Wilcoxon
1479	Butenylcarnitine	Value	Baseline	Tolerance_established	0.142213241936393	0.19	0.1422	ns	Wilcoxon
1480	Erinapyrone C	Value	Adverse_reaction_occurred	Baseline	0.12890625	0.18	0.1289	ns	Wilcoxon
1481	Erinapyrone C	Value	Adverse_reaction_occurred	Tolerance_established	0.09765625	0.14	0.0977	ns	Wilcoxon
1482	Erinapyrone C	Value	Baseline	Tolerance_established	0.0546875	0.089	0.0547	ns	Wilcoxon
1483	9r,10s-Epoxy-6z-Eicosene	Value	Adverse_reaction_occurred	Baseline	0.00390625	0.012	0.0039	**	Wilcoxon
1484	9r,10s-Epoxy-6z-Eicosene	Value	Adverse_reaction_occurred	Tolerance_established	0.0078125	0.016	0.0078	**	Wilcoxon
1485	9r,10s-Epoxy-6z-Eicosene	Value	Baseline	Tolerance_established	0.65234375	0.7	0.6523	ns	Wilcoxon
1486	PA(O-16:0/0:0)	Value	Adverse_reaction_occurred	Baseline	0.07421875	0.12	0.0742	ns	Wilcoxon
1487	PA(O-16:0/0:0)	Value	Adverse_reaction_occurred	Tolerance_established	0.02734375	0.048	0.0273	*	Wilcoxon
1488	PA(O-16:0/0:0)	Value	Baseline	Tolerance_established	0.12890625	0.18	0.1289	ns	Wilcoxon
1489	11-Home(9)	Value	Adverse_reaction_occurred	Baseline	0.00390625	0.012	0.0039	**	Wilcoxon
1490	11-Home(9)	Value	Adverse_reaction_occurred	Tolerance_established	0.09765625	0.14	0.0977	ns	Wilcoxon
1491	11-Home(9)	Value	Baseline	Tolerance_established	1	1	1.0000	ns	Wilcoxon
1492	Aldosterone 18-Glucuronide	Value	Adverse_reaction_occurred	Baseline	0.0078125	0.016	0.0078	**	Wilcoxon
1493	Aldosterone 18-Glucuronide	Value	Adverse_reaction_occurred	Tolerance_established	0.00390625	0.012	0.0039	**	Wilcoxon
1494	Aldosterone 18-Glucuronide	Value	Baseline	Tolerance_established	0.0546875	0.089	0.0547	ns	Wilcoxon
1495	17-Octadecynoic Acid	Value	Adverse_reaction_occurred	Baseline	0.01171875	0.023	0.0117	*	Wilcoxon
1496	17-Octadecynoic Acid	Value	Adverse_reaction_occurred	Tolerance_established	0.30078125	0.36	0.3008	ns	Wilcoxon
1497	17-Octadecynoic Acid	Value	Baseline	Tolerance_established	0.1640625	0.22	0.1641	ns	Wilcoxon
1498	Bis-A-Tda	Value	Adverse_reaction_occurred	Baseline	0.25	0.31	0.2500	ns	Wilcoxon
1499	Bis-A-Tda	Value	Adverse_reaction_occurred	Tolerance_established	0.49609375	0.56	0.4961	ns	Wilcoxon
1500	Bis-A-Tda	Value	Baseline	Tolerance_established	0.01171875	0.023	0.0117	*	Wilcoxon
